# Supplementary material for: ﻿Four new Planothidium species (Achnanthidiaceae, Bacillariophyceae) from the Karst region of Guizhou in China
Source: PhytoKeys. 2025 Jun 25;259:81–102. doi: 10.3897/phytokeys.259.150757 (PMC12238994; doi:10.3897/phytokeys.259.150757)
Supplement: XML Treatment for Planothidium pseudoreichardtii [file phytokeys.259.150757-treatment1.xml]

<!DOCTYPE tp:taxon-treatment
  PUBLIC "-//TaxonX//DTD Taxonomic Treatment Publishing DTD v0 20100105//EN" "tax-treatment-NSO.dtd">
<tp:taxon-treatment xmlns:tp="http://www.plazi.org/taxpub"><tp:treatment-meta><kwd-group><label>Taxon classification</label><kwd>
                <named-content content-type="kingdom">Plantae</named-content>
              </kwd><kwd>
                <named-content content-type="order">Achnanthales</named-content>
              </kwd><kwd>
                <named-content content-type="family">Achnanthidiaceae</named-content>
              </kwd></kwd-group><mixed-citation publication-type="journal"><person-group><name><surname>Li</surname><given-names>Yun</given-names></name><name><surname>Lu</surname><given-names>Lin-Xin</given-names></name><name><surname>Zhou</surname><given-names>Hui-Wen</given-names></name><name><surname>Yu</surname><given-names>Pan</given-names></name><name><surname>Kociolek</surname><given-names>John Patrick</given-names></name><name><surname>Pang</surname><given-names>Wan-Ting</given-names></name><name><surname>Wang</surname><given-names>Quan-Xi</given-names></name><name><surname>You</surname><given-names>Qing-Min</given-names></name></person-group><article-title>﻿Four new <italic><tp:taxon-name><tp:taxon-name-part taxon-name-part-type="genus" reg="Planothidium">Planothidium</tp:taxon-name-part></tp:taxon-name></italic> species (<tp:taxon-name><tp:taxon-name-part taxon-name-part-type="family">Achnanthidiaceae</tp:taxon-name-part></tp:taxon-name>, <tp:taxon-name><tp:taxon-name-part taxon-name-part-type="class">Bacillariophyceae</tp:taxon-name-part></tp:taxon-name>) from the Karst region of Guizhou in China</article-title><source>PhytoKeys</source><day>25</day><month>06</month><year>2025</year><volume>259</volume><fpage>81</fpage><lpage>102</lpage><pub-id pub-id-type="doi">10.3897/phytokeys.259.150757</pub-id></mixed-citation></tp:treatment-meta><tp:nomenclature><label>﻿</label><tp:taxon-name>
              <object-id xmlns:xlink="http://www.w3.org/1999/xlink" content-type="arpha" xlink:type="simple">09DF36F8-ECAA-562C-8006-2B02ACA36692</object-id>
              <tp:taxon-name-part taxon-name-part-type="genus" reg="Planothidium">Planothidium</tp:taxon-name-part>
              <tp:taxon-name-part taxon-name-part-type="species" reg="pseudoreichardtii">pseudoreichardtii</tp:taxon-name-part>
            </tp:taxon-name><tp:taxon-authority>Q-M. You, P. Yu &amp; J.P. Kociolek</tp:taxon-authority><tp:taxon-status xmlns:xlink="http://www.w3.org/1999/xlink" xlink:type="simple">sp. nov.</tp:taxon-status><xref ref-type="fig" rid="F1">Figs 1</xref><xref ref-type="fig" rid="F2">, 2</xref></tp:nomenclature><tp:treatment-sec sec-type="Holotype" id="SECID0ELNAE"><title>Holotype.</title><p>SHTU! Slide GZ201510045, holotype illustrated in Fig. <xref ref-type="fig" rid="F1">1C, J</xref>. Diatom samples are housed in the Lab of <tp:taxon-name><tp:taxon-name-part taxon-name-part-type="above-family">Algae</tp:taxon-name-part></tp:taxon-name> and Environment, College of Life Sciences, Shanghai Normal University, China.</p><fig id="F1" position="float" orientation="portrait"><object-id xmlns:xlink="http://www.w3.org/1999/xlink" content-type="doi" xlink:type="simple">10.3897/phytokeys.259.150757.figure1</object-id><object-id xmlns:xlink="http://www.w3.org/1999/xlink" content-type="arpha" xlink:type="simple">53A5C07F-00D4-5B4A-8A4C-A8AF826A13AA</object-id><label>Figure 1.</label><caption><p><italic><tp:taxon-name><tp:taxon-name-part taxon-name-part-type="genus" reg="Planothidium">Planothidium</tp:taxon-name-part><tp:taxon-name-part taxon-name-part-type="species" reg="pseudoreichardtii">pseudoreichardtii</tp:taxon-name-part></tp:taxon-name></italic> sp. nov. <abbrev xmlns:xlink="http://www.w3.org/1999/xlink" xlink:title="light microscopy" id="ABBRID0ENOAE" xlink:type="simple">LM</abbrev>; <bold>A–H.</bold> Rapheless valves; <bold>I–P.</bold> Raphe valves. “=” indicates the different valves of the same frustule. <bold>Q.</bold><abbrev xmlns:xlink="http://www.w3.org/1999/xlink" xlink:title="scanning electron microscopy" id="ABBRID0EXOAE" xlink:type="simple">SEM</abbrev> external view of an entire rapheless valve. The white arrow points to a larger areola. <bold>R.</bold><abbrev xmlns:xlink="http://www.w3.org/1999/xlink" xlink:title="scanning electron microscopy" id="ABBRID0E4OAE" xlink:type="simple">SEM</abbrev> internal view of an entire rapheless valve, showing a distinct sinus in the central area (white arrow). Scale bar as shown. Scale bars: 10 µm (<bold>A–P</bold>).</p></caption><graphic xmlns:xlink="http://www.w3.org/1999/xlink" xlink:href="phytokeys-259-081_article-150757__-g001.jpg" position="float" orientation="portrait" xlink:type="simple" id="oo_1361088.jpg"><uri content-type="original_file" xlink:type="simple">https://binary.pensoft.net/fig/1361088</uri></graphic></fig></tp:treatment-sec><tp:treatment-sec sec-type="Isotype" id="SECID0EIPAE"><title>Isotype.</title><p>COLO! Material 11111, Slides are housed in the Kociolek Collection, University of Colorado, Museum of Natural History Diatom Herbarium, Boulder, U.S.A.</p></tp:treatment-sec><tp:treatment-sec sec-type="type locality" id="SECID0ENPAE"><title>Type locality.</title><p>China. Xiaoqikong Scenic Area, Libo County, Guizhou Province, <named-content xmlns:xlink="http://www.w3.org/1999/xlink" content-type="dwc:verbatimCoordinates" xlink:type="simple"><named-content content-type="geo-json" specific-use="{&#34;type&#34;:&#34;Point&#34;,&#34;coordinates&#34;:[107.754444,25.260000]}" id="NCID0EWPAE" xlink:type="simple">25°15'36"N, 107°45'16"E</named-content></named-content>, altitude: 780 m, collected by Kociolek J.P. &amp; Wang Q.X., on October 2, 2015.</p></tp:treatment-sec><tp:treatment-sec sec-type="description" id="SECID0E2PAE"><title>Description.</title><p>Light microscopy (<abbrev xmlns:xlink="http://www.w3.org/1999/xlink" xlink:title="light microscopy" id="ABBRID0EBQAE" xlink:type="simple">LM</abbrev>) (Fig. <xref ref-type="fig" rid="F1">1A–P</xref>). Valves elliptical with slightly constricted ends and rostrate extensions. Valve dimensions (n = 60): Length 11.5–19.0 µm, width 5.5–7.5 µm. Rapheless Valve (Fig. <xref ref-type="fig" rid="F1">1A–H</xref>): Axial area narrow, straight, linear. Central area features a U-shaped hyaline region widening towards the valve margin, on the opposite side, striae extend to the axial area. Striae radiate along the valve outline, 14–17 in 10 µm (measured opposite hyaline area). Raphe Valve (Fig. <xref ref-type="fig" rid="F1">1I–P</xref>): Axial area narrow, straight, linear. Central area rectangular to nearly circular, bordered by 3–4 shortened, asymmetrical striae on each side. Raphe branches straight. Striae radiate along the valve outline, 14–18 in 10 µm.</p><p>Scanning electron microscopy (<abbrev xmlns:xlink="http://www.w3.org/1999/xlink" xlink:title="scanning electron microscopy" id="ABBRID0ETQAE" xlink:type="simple">SEM</abbrev>) (Figs <xref ref-type="fig" rid="F1">1Q, R</xref>, <xref ref-type="fig" rid="F2">2A, B</xref>). Rapheless Valve (Fig. <xref ref-type="fig" rid="F1">1Q, R</xref>): Striae composed of 3–4 rows of circular areolae, the outer two rows larger than those near the center. Striae narrow to 2 rows towards the axial area and may expand to 3–4 rows near the valve margin, a larger areola marks the end of striae near the valve margin (Fig. <xref ref-type="fig" rid="F1">1Q</xref>, white arrow). The central and axial areas feature irregular, shallow, linear depression. Internally, areolae are covered. A clearly visible sinus is present on one side of the central area, forming a shallow circular depression (Fig. <xref ref-type="fig" rid="F1">1R</xref>, white arrow). Raphe Valve (Fig. <xref ref-type="fig" rid="F2">2A, B</xref>): Striae composed of 3–4 rows of circular areolae. Striae narrow towards one end near the axial area. The central area typically displays 2 to 3 shortened striae. Striae almost extend onto the valve margin. Raphe branches are straight, with proximal raphe endings expanding into pores, surrounded by shallow, drop-like depressions. Distal raphe ends are curved in the same direction, briefly extending onto the mantle. Internally, proximal raphe endings are slightly deflected to the opposite side, distal raphe endings terminate in a small helictoglossa. Central nodule is raised, with striae wider raised virgae and sunken between them, and areolae are individually covered.</p><fig id="F2" position="float" orientation="portrait"><object-id xmlns:xlink="http://www.w3.org/1999/xlink" content-type="doi" xlink:type="simple">10.3897/phytokeys.259.150757.figure2</object-id><object-id xmlns:xlink="http://www.w3.org/1999/xlink" content-type="arpha" xlink:type="simple">B7A02DFB-6A01-5D7D-A57A-E9FEEC27D1CA</object-id><label>Figure 2.</label><caption><p><italic><tp:taxon-name><tp:taxon-name-part taxon-name-part-type="genus" reg="Planothidium">Planothidium</tp:taxon-name-part><tp:taxon-name-part taxon-name-part-type="species" reg="pseudoreichardtii">pseudoreichardtii</tp:taxon-name-part></tp:taxon-name></italic> sp. nov. <abbrev xmlns:xlink="http://www.w3.org/1999/xlink" xlink:title="scanning electron microscopy" id="ABBRID0ECSAE" xlink:type="simple">SEM</abbrev>; <bold>A.</bold> External view of an entire raphe valve. <bold>B.</bold> Internal view of an entire raphe valve, scale bar as shown. Scale bar as shown.</p></caption><graphic xmlns:xlink="http://www.w3.org/1999/xlink" xlink:href="phytokeys-259-081_article-150757__-g002.jpg" position="float" orientation="portrait" xlink:type="simple" id="oo_1361089.jpg"><uri content-type="original_file" xlink:type="simple">https://binary.pensoft.net/fig/1361089</uri></graphic></fig></tp:treatment-sec><tp:treatment-sec sec-type="etymology" id="SECID0EPSAE"><title>Etymology.</title><p>The species was named for its outline being similar to <italic><tp:taxon-name><tp:taxon-name-part taxon-name-part-type="genus" reg="Planothidium">P.</tp:taxon-name-part><tp:taxon-name-part taxon-name-part-type="species" reg="reichardtii">reichardtii</tp:taxon-name-part></tp:taxon-name></italic>.</p></tp:treatment-sec><tp:treatment-sec sec-type="PhycoBank registration" id="SECID0EATAE"><title>PhycoBank registration.</title><p>
              <ext-link xmlns:xlink="http://www.w3.org/1999/xlink" xlink:href="http://phycobank.org/105527" ext-link-type="uri" xlink:type="simple">http://phycobank.org/105527</ext-link>
            </p></tp:treatment-sec><tp:treatment-sec sec-type="distribution" id="SECID0ELTAE"><title>Distribution and ecology.</title><p>This species has currently only been found at its type locality, where it was collected from rocks in a rapid stream (water temperature 18.0 °C, elevation 780 m). The species was observed in sample GZ201510041P (2.0%), GZ201510045 (2.5%). In the type material (GZ201510045), <italic><tp:taxon-name><tp:taxon-name-part taxon-name-part-type="genus" reg="Planothidium">P.</tp:taxon-name-part><tp:taxon-name-part taxon-name-part-type="species" reg="pseudoreichardtii">pseudoreichardtii</tp:taxon-name-part></tp:taxon-name></italic> was rare. The associated diatom flora included <italic><tp:taxon-name><tp:taxon-name-part taxon-name-part-type="genus" reg="Navicula">Navicula</tp:taxon-name-part><tp:taxon-name-part taxon-name-part-type="species" reg="lundii">lundii</tp:taxon-name-part></tp:taxon-name></italic> Reichardt (19.5%), <italic><tp:taxon-name><tp:taxon-name-part taxon-name-part-type="genus" reg="Achnanthidium">Achnanthidium</tp:taxon-name-part><tp:taxon-name-part taxon-name-part-type="species" reg="delmontii">delmontii</tp:taxon-name-part></tp:taxon-name></italic> Pérès, le Cohu &amp; Barthès (12.0%), <italic><tp:taxon-name><tp:taxon-name-part taxon-name-part-type="genus" reg="Planothidium">Planothidium</tp:taxon-name-part><tp:taxon-name-part taxon-name-part-type="species" reg="rostratum">rostratum</tp:taxon-name-part></tp:taxon-name></italic> (Østrup) Lange-Bertalot (6.0%), <italic><tp:taxon-name><tp:taxon-name-part taxon-name-part-type="genus" reg="Platessa">Platessa</tp:taxon-name-part><tp:taxon-name-part taxon-name-part-type="species" reg="hustedtii">hustedtii</tp:taxon-name-part></tp:taxon-name></italic> Lange-Bertalot (5.5%), and <italic><tp:taxon-name><tp:taxon-name-part taxon-name-part-type="genus" reg="Achnanthidium">Achnanthidium</tp:taxon-name-part><tp:taxon-name-part taxon-name-part-type="species" reg="minutissimum">minutissimum</tp:taxon-name-part></tp:taxon-name></italic> (Kützing) Czarnecki (5.0%), and other taxa with lower abundance (less than 5%) such as <italic><tp:taxon-name><tp:taxon-name-part taxon-name-part-type="genus" reg="Navicula">Navicula</tp:taxon-name-part><tp:taxon-name-part taxon-name-part-type="species" reg="capitatoradiata">capitatoradiata</tp:taxon-name-part></tp:taxon-name></italic> Germain, <italic><tp:taxon-name><tp:taxon-name-part taxon-name-part-type="genus" reg="Achnanthidium">Achnanthidium</tp:taxon-name-part><tp:taxon-name-part taxon-name-part-type="species" reg="rivulare">rivulare</tp:taxon-name-part></tp:taxon-name></italic> Potapova &amp; Ponader, <italic><tp:taxon-name><tp:taxon-name-part taxon-name-part-type="genus" reg="Staurosira">Staurosira</tp:taxon-name-part><tp:taxon-name-part taxon-name-part-type="species" reg="construens">construens</tp:taxon-name-part></tp:taxon-name></italic> Ehrenberg, <italic><tp:taxon-name><tp:taxon-name-part taxon-name-part-type="genus" reg="Punctastriata">Punctastriata</tp:taxon-name-part><tp:taxon-name-part taxon-name-part-type="species" reg="nyingchiensis">nyingchiensis</tp:taxon-name-part></tp:taxon-name></italic> Luo &amp; Wang, <italic><tp:taxon-name><tp:taxon-name-part taxon-name-part-type="genus" reg="Cocconeis">Cocconeis</tp:taxon-name-part><tp:taxon-name-part taxon-name-part-type="species" reg="placentula">placentula</tp:taxon-name-part></tp:taxon-name></italic> Ehrenberg, and <italic><tp:taxon-name><tp:taxon-name-part taxon-name-part-type="genus" reg="Nitzschia">Nitzschia</tp:taxon-name-part><tp:taxon-name-part taxon-name-part-type="species" reg="palea">palea</tp:taxon-name-part></tp:taxon-name></italic> Smith. Additional ecological information is presented in Table <xref ref-type="table" rid="T1">1</xref>.</p></tp:treatment-sec><tp:treatment-sec sec-type="remarks" id="SECID0EZXAE"><title>Remarks.</title><p>Due to their similar valve outlines, <italic><tp:taxon-name><tp:taxon-name-part taxon-name-part-type="genus" reg="Planothidium">Planothidium</tp:taxon-name-part><tp:taxon-name-part taxon-name-part-type="species" reg="pseudoreichardtii">pseudoreichardtii</tp:taxon-name-part></tp:taxon-name></italic> sp. nov. and <italic><tp:taxon-name><tp:taxon-name-part taxon-name-part-type="genus" reg="Planothidium">Planothidium</tp:taxon-name-part><tp:taxon-name-part taxon-name-part-type="species" reg="liboensis">liboensis</tp:taxon-name-part></tp:taxon-name></italic> sp. nov. were compared with several morphologically similar taxa, including <italic><tp:taxon-name><tp:taxon-name-part taxon-name-part-type="genus" reg="Planothidium">Planothidium</tp:taxon-name-part><tp:taxon-name-part taxon-name-part-type="species" reg="reichardtii">reichardtii</tp:taxon-name-part></tp:taxon-name></italic> Lange-Bertalot &amp; Werum, <italic><tp:taxon-name><tp:taxon-name-part taxon-name-part-type="genus" reg="Planothidium">Planothidium</tp:taxon-name-part><tp:taxon-name-part taxon-name-part-type="species" reg="rostratum">rostratum</tp:taxon-name-part></tp:taxon-name></italic> (Østrup) Lange-Bertalot and <italic><tp:taxon-name><tp:taxon-name-part taxon-name-part-type="genus" reg="Planothidium">Planothidium</tp:taxon-name-part><tp:taxon-name-part taxon-name-part-type="species" reg="xinguense">xinguense</tp:taxon-name-part></tp:taxon-name></italic> Morais, Wetzel &amp; Bicudo (Table <xref ref-type="table" rid="T2">2</xref>). However, <italic><tp:taxon-name><tp:taxon-name-part taxon-name-part-type="genus" reg="Planothidium">P.</tp:taxon-name-part><tp:taxon-name-part taxon-name-part-type="species" reg="pseudoreichardtii">pseudoreichardtii</tp:taxon-name-part></tp:taxon-name></italic> sp. nov. can be easily distinguished from <italic><tp:taxon-name><tp:taxon-name-part taxon-name-part-type="genus" reg="Planothidium">P.</tp:taxon-name-part><tp:taxon-name-part taxon-name-part-type="species" reg="liboensis">liboensis</tp:taxon-name-part></tp:taxon-name></italic> sp. nov. because the former possesses a sinus, while the latter has a cavum on the center of the rapheless valve. Meanwhile, <italic><tp:taxon-name><tp:taxon-name-part taxon-name-part-type="genus" reg="Planothidium">P.</tp:taxon-name-part><tp:taxon-name-part taxon-name-part-type="species" reg="pseudoreichardtii">pseudoreichardtii</tp:taxon-name-part></tp:taxon-name></italic> can be differentiated from <italic><tp:taxon-name><tp:taxon-name-part taxon-name-part-type="genus" reg="Planothidium">P.</tp:taxon-name-part><tp:taxon-name-part taxon-name-part-type="species" reg="reichardtii">reichardtii</tp:taxon-name-part></tp:taxon-name></italic> by several distinct features: (1) in <abbrev xmlns:xlink="http://www.w3.org/1999/xlink" xlink:title="light microscopy" id="ABBRID0EG2AE" xlink:type="simple">LM</abbrev>, the central area of the rapheless valve in <italic><tp:taxon-name><tp:taxon-name-part taxon-name-part-type="genus" reg="Planothidium">P.</tp:taxon-name-part><tp:taxon-name-part taxon-name-part-type="species" reg="pseudoreichardtii">pseudoreichardtii</tp:taxon-name-part></tp:taxon-name></italic> has a broader hyaline area outlined by 3–5 striae, whereas in <italic><tp:taxon-name><tp:taxon-name-part taxon-name-part-type="genus" reg="Planothidium">P.</tp:taxon-name-part><tp:taxon-name-part taxon-name-part-type="species" reg="reichardtii">reichardtii</tp:taxon-name-part></tp:taxon-name></italic>, the hyaline area is outlined by only 1–2 striae; (2) The striae on the rapheless valve of <italic><tp:taxon-name><tp:taxon-name-part taxon-name-part-type="genus" reg="Planothidium">P.</tp:taxon-name-part><tp:taxon-name-part taxon-name-part-type="species" reg="pseudoreichardtii">pseudoreichardtii</tp:taxon-name-part></tp:taxon-name></italic> consist of 3–4 rows of circular areolae, with the outermost two rows being larger than the central ones, whereas <italic><tp:taxon-name><tp:taxon-name-part taxon-name-part-type="genus" reg="Planothidium">P.</tp:taxon-name-part><tp:taxon-name-part taxon-name-part-type="species" reg="reichardtii">reichardtii</tp:taxon-name-part></tp:taxon-name></italic> has uniformly sized areolae in its striae; (3) the striae of <italic><tp:taxon-name><tp:taxon-name-part taxon-name-part-type="genus" reg="Planothidium">P.</tp:taxon-name-part><tp:taxon-name-part taxon-name-part-type="species" reg="pseudoreichardtii">pseudoreichardtii</tp:taxon-name-part></tp:taxon-name></italic> terminates at the valve margin with a distinctly enlarged areola, while <italic><tp:taxon-name><tp:taxon-name-part taxon-name-part-type="genus" reg="Planothidium">P.</tp:taxon-name-part><tp:taxon-name-part taxon-name-part-type="species" reg="reichardtii">reichardtii</tp:taxon-name-part></tp:taxon-name></italic> doesn’t have it. (4) irregular shallow slit-like depressions are present in the central and axial areas of the rapheless valve in <italic><tp:taxon-name><tp:taxon-name-part taxon-name-part-type="genus" reg="Planothidium">P.</tp:taxon-name-part><tp:taxon-name-part taxon-name-part-type="species" reg="pseudoreichardtii">pseudoreichardtii</tp:taxon-name-part></tp:taxon-name></italic>, whereas no depressions were observed on the rapheless valve of <italic><tp:taxon-name><tp:taxon-name-part taxon-name-part-type="genus" reg="Planothidium">P.</tp:taxon-name-part><tp:taxon-name-part taxon-name-part-type="species" reg="reichardtii">reichardtii</tp:taxon-name-part></tp:taxon-name></italic>.</p><table-wrap id="T2" position="float" orientation="portrait"><label>Table 2.</label><caption><p>Comparison of morphological characteristics of <italic><tp:taxon-name><tp:taxon-name-part taxon-name-part-type="genus" reg="Planothidium">Planothidium</tp:taxon-name-part><tp:taxon-name-part taxon-name-part-type="species" reg="pseudoreichardtii">pseudoreichardtii</tp:taxon-name-part></tp:taxon-name></italic> sp. nov. &amp; <italic><tp:taxon-name><tp:taxon-name-part taxon-name-part-type="genus" reg="Planothidium">Planothidium</tp:taxon-name-part><tp:taxon-name-part taxon-name-part-type="species" reg="liboensis">liboensis</tp:taxon-name-part></tp:taxon-name></italic> sp. nov. and closely related taxa.</p></caption><table id="TID0E4HAI" rules="all"><tbody><tr><th rowspan="1" colspan="1"/><th rowspan="1" colspan="1"><italic><tp:taxon-name><tp:taxon-name-part taxon-name-part-type="genus" reg="Planothidium">Planothidium</tp:taxon-name-part><tp:taxon-name-part taxon-name-part-type="species" reg="pseudoreichardtii">pseudoreichardtii</tp:taxon-name-part></tp:taxon-name></italic> sp. nov.</th><th rowspan="1" colspan="1"><italic><tp:taxon-name><tp:taxon-name-part taxon-name-part-type="genus" reg="Planothidium">Planothidium</tp:taxon-name-part><tp:taxon-name-part taxon-name-part-type="species" reg="reichardtii">reichardtii</tp:taxon-name-part></tp:taxon-name></italic> Lange-Bertalot &amp; Werum</th><th rowspan="1" colspan="1"><italic><tp:taxon-name><tp:taxon-name-part taxon-name-part-type="genus" reg="Planothidium">Planothidium</tp:taxon-name-part><tp:taxon-name-part taxon-name-part-type="species" reg="liboensis">liboensis</tp:taxon-name-part></tp:taxon-name></italic> sp. nov.</th><th rowspan="1" colspan="1"><italic><tp:taxon-name><tp:taxon-name-part taxon-name-part-type="genus" reg="Planothidium">Planothidium</tp:taxon-name-part><tp:taxon-name-part taxon-name-part-type="species" reg="rostratum">rostratum</tp:taxon-name-part></tp:taxon-name></italic> (Østrup) Lange-Bertalot</th><th rowspan="1" colspan="1"><italic><tp:taxon-name><tp:taxon-name-part taxon-name-part-type="genus" reg="Planothidium">Planothidium</tp:taxon-name-part><tp:taxon-name-part taxon-name-part-type="species" reg="xinguense">xinguense</tp:taxon-name-part></tp:taxon-name></italic> Morais</th></tr><tr><td rowspan="1" colspan="1">Reference</td><td rowspan="1" colspan="1">This study</td><td rowspan="1" colspan="1">
                      <xref ref-type="bibr" rid="B38">Werum and Lange-Bertalot 2004</xref>
                    </td><td rowspan="1" colspan="1">This study</td><td rowspan="1" colspan="1"><xref ref-type="bibr" rid="B17">Lange-Bertalot 1999</xref>; <xref ref-type="bibr" rid="B41">Wetzel et al. 2019</xref></td><td rowspan="1" colspan="1">
                      <xref ref-type="bibr" rid="B23">Morais et al. 2020</xref>
                    </td></tr><tr><td rowspan="1" colspan="1">Valve outline</td><td rowspan="1" colspan="1">Elliptical</td><td rowspan="1" colspan="1">Elliptical to linear-elliptical</td><td rowspan="1" colspan="1">Elliptical</td><td rowspan="1" colspan="1">Elliptical</td><td rowspan="1" colspan="1">Elliptical, asymmetrical</td></tr><tr><td rowspan="1" colspan="1">Apices</td><td rowspan="1" colspan="1">Rostrate</td><td rowspan="1" colspan="1">Subrostrate to capitate</td><td rowspan="1" colspan="1">Rostrate</td><td rowspan="1" colspan="1">Short to long rostrate</td><td rowspan="1" colspan="1">Short to long rostrate</td></tr><tr><td rowspan="1" colspan="1">Length</td><td rowspan="1" colspan="1">11.5–19.0 µm</td><td rowspan="1" colspan="1">8–18 µm</td><td rowspan="1" colspan="1">12–18 µm</td><td rowspan="1" colspan="1">6.5–15.0 µm</td><td rowspan="1" colspan="1">12–14 µm</td></tr><tr><td rowspan="1" colspan="1">Width</td><td rowspan="1" colspan="1">5.5–7.5 µm</td><td rowspan="1" colspan="1">4.0–6.5 µm</td><td rowspan="1" colspan="1">5–7 µm</td><td rowspan="1" colspan="1">4.0–6.5 µm</td><td rowspan="1" colspan="1">6.7–8.2 µm</td></tr><tr><td rowspan="1" colspan="1">Central area (<abbrev xmlns:xlink="http://www.w3.org/1999/xlink" xlink:title="raphe valve" id="ABBRID0ELFAG" xlink:type="simple">RV</abbrev>)</td><td rowspan="1" colspan="1">Rectangular to nearly circular</td><td rowspan="1" colspan="1">Nd</td><td rowspan="1" colspan="1">Rectangular to nearly circular</td><td rowspan="1" colspan="1">Rectangular to slightly round</td><td rowspan="1" colspan="1">Irregular, rectangular to slightly rounded</td></tr><tr><td rowspan="1" colspan="1">Axial area (<abbrev xmlns:xlink="http://www.w3.org/1999/xlink" xlink:title="raphe valve" id="ABBRID0EDGAG" xlink:type="simple">RV</abbrev>)</td><td rowspan="1" colspan="1">Narrow linear</td><td rowspan="1" colspan="1">linear</td><td rowspan="1" colspan="1">Narrow linear</td><td rowspan="1" colspan="1">Narrow, linear, widening towards the central area</td><td rowspan="1" colspan="1">Narrow linear</td></tr><tr><td rowspan="1" colspan="1">Striae (<abbrev xmlns:xlink="http://www.w3.org/1999/xlink" xlink:title="raphe valve" id="ABBRID0E2GAG" xlink:type="simple">RV</abbrev>)</td><td rowspan="1" colspan="1">14–18/10 µm</td><td rowspan="1" colspan="1">Nd</td><td rowspan="1" colspan="1">14–17/10 µm</td><td rowspan="1" colspan="1">12–16/10 µm</td><td rowspan="1" colspan="1">12–14 µm</td></tr><tr><td rowspan="1" colspan="1">Areolae composition of striae (<abbrev xmlns:xlink="http://www.w3.org/1999/xlink" xlink:title="raphe valve" id="ABBRID0ETHAG" xlink:type="simple">RV</abbrev>)</td><td rowspan="1" colspan="1">3–4 rows areolae</td><td rowspan="1" colspan="1">Nd</td><td rowspan="1" colspan="1">4–5 rows areolae</td><td rowspan="1" colspan="1">3–4 rows areolae</td><td rowspan="1" colspan="1">3–4 rows areolae</td></tr><tr><td rowspan="1" colspan="1">Axial area (<abbrev xmlns:xlink="http://www.w3.org/1999/xlink" xlink:title="rapheless valve" id="ABBRID0ELIAG" xlink:type="simple">SV</abbrev>)</td><td rowspan="1" colspan="1">Narrow, linear to lanceolate</td><td rowspan="1" colspan="1">linear</td><td rowspan="1" colspan="1">Narrow linear</td><td rowspan="1" colspan="1">Narrow, straight, linear</td><td rowspan="1" colspan="1">Narrow, linear, expanded in the central area opposite to the cavum</td></tr><tr><td rowspan="1" colspan="1">Additional structure (<abbrev xmlns:xlink="http://www.w3.org/1999/xlink" xlink:title="rapheless valve" id="ABBRID0EDJAG" xlink:type="simple">SV</abbrev>)</td><td rowspan="1" colspan="1">Sinus</td><td rowspan="1" colspan="1">Sinus</td><td rowspan="1" colspan="1">Cavum</td><td rowspan="1" colspan="1">Cavum</td><td rowspan="1" colspan="1">Cavum</td></tr><tr><td rowspan="1" colspan="1">Striae (<abbrev xmlns:xlink="http://www.w3.org/1999/xlink" xlink:title="rapheless valve" id="ABBRID0E2JAG" xlink:type="simple">SV</abbrev>)</td><td rowspan="1" colspan="1">14–17/10 µm</td><td rowspan="1" colspan="1">Nd</td><td rowspan="1" colspan="1">15–16/10 µm</td><td rowspan="1" colspan="1">12–14/10 µm</td><td rowspan="1" colspan="1">12–14 µm</td></tr><tr><td rowspan="1" colspan="1">Areolae composition of striae (<abbrev xmlns:xlink="http://www.w3.org/1999/xlink" xlink:title="rapheless valve" id="ABBRID0ETKAG" xlink:type="simple">SV</abbrev>)</td><td rowspan="1" colspan="1">3–4 rows areolae</td><td rowspan="1" colspan="1">Nd</td><td rowspan="1" colspan="1">4–5 rows areolae</td><td rowspan="1" colspan="1">3–4 rows areolae</td><td rowspan="1" colspan="1">1–3 rows areolae</td></tr></tbody></table><table-wrap-foot><fn><p>Note: “Nd” indicates no data available in the reference.</p></fn></table-wrap-foot></table-wrap></tp:treatment-sec><tp:treatment-sec><!--Section generated to contain objects referenced in tp:taxon-treatment.--><table-wrap id="T1" position="float" orientation="portrait"><label>Table 1.</label><caption><p>Locality data and habitat for samples studied.</p></caption><table id="TID0EZZBG" rules="all"><tbody><tr><th rowspan="1" colspan="1">No. of samples</th><th rowspan="1" colspan="1">Location</th><th rowspan="1" colspan="1">Coordinates</th><th rowspan="1" colspan="1">Habitat</th><th rowspan="1" colspan="1">Altitude (m)</th><th rowspan="1" colspan="1">Water Temp (°C)</th><th rowspan="1" colspan="1">pH</th><th rowspan="1" colspan="1">Cond. (μS/cm)</th><th rowspan="1" colspan="1">Collector</th><th rowspan="1" colspan="1">Collection Date</th></tr><tr><td rowspan="1" colspan="1">GZ201510041P</td><td rowspan="1" colspan="1">Xiaoqikong Scenic Area</td><td rowspan="1" colspan="1">
                <named-content xmlns:xlink="http://www.w3.org/1999/xlink" content-type="dwc:verbatimCoordinates" xlink:type="simple">
                  <named-content content-type="geo-json" specific-use="{&#34;type&#34;:&#34;Point&#34;,&#34;coordinates&#34;:[107.755278,25.261389]}" id="NCID0EJAAE" xlink:type="simple">25°15'41"N, 107°45'19"E</named-content>
                </named-content>
              </td><td rowspan="1" colspan="1">Attached to rocks in the pond</td><td rowspan="1" colspan="1">780</td><td rowspan="1" colspan="1">18.0</td><td rowspan="1" colspan="1">7.5</td><td rowspan="1" colspan="1">226</td><td rowspan="1" colspan="1">Kociolek &amp; Wang Q.X.</td><td rowspan="1" colspan="1">10.2.2015</td></tr><tr><td rowspan="1" colspan="1">GZ201510045</td><td rowspan="1" colspan="1">Xiaoqikong Scenic Area</td><td rowspan="1" colspan="1">
                <named-content xmlns:xlink="http://www.w3.org/1999/xlink" content-type="dwc:verbatimCoordinates" xlink:type="simple">
                  <named-content content-type="geo-json" specific-use="{&#34;type&#34;:&#34;Point&#34;,&#34;coordinates&#34;:[107.754444,25.260000]}" id="NCID0ERBAE" xlink:type="simple">25°15'36"N, 107°45'16"E</named-content>
                </named-content>
              </td><td rowspan="1" colspan="1">Attached to the stones in the rushing water</td><td rowspan="1" colspan="1">780</td><td rowspan="1" colspan="1">18.0</td><td rowspan="1" colspan="1">7.5</td><td rowspan="1" colspan="1">226</td><td rowspan="1" colspan="1">Wang Q.X. &amp; Kociolek J.P.</td><td rowspan="1" colspan="1">10.2.2015</td></tr><tr><td rowspan="1" colspan="1">GZ201510051</td><td rowspan="1" colspan="1">Xiaoqikong Scenic Area</td><td rowspan="1" colspan="1">
                <named-content xmlns:xlink="http://www.w3.org/1999/xlink" content-type="dwc:verbatimCoordinates" xlink:type="simple">
                  <named-content content-type="geo-json" specific-use="{&#34;type&#34;:&#34;Point&#34;,&#34;coordinates&#34;:[107.754444,25.260000]}" id="NCID0EZCAE" xlink:type="simple">25°15'36"N, 107°45'16"E</named-content>
                </named-content>
              </td><td rowspan="1" colspan="1">Attached to floating things in the pond</td><td rowspan="1" colspan="1">780</td><td rowspan="1" colspan="1">18.0</td><td rowspan="1" colspan="1">7.5</td><td rowspan="1" colspan="1">226</td><td rowspan="1" colspan="1">Wang Q.X. &amp; Kociolek J.P.</td><td rowspan="1" colspan="1">10.2.2015</td></tr><tr><td rowspan="1" colspan="1">GZ201510066</td><td rowspan="1" colspan="1">Xiaoqikong Scenic Area</td><td rowspan="1" colspan="1">
                <named-content xmlns:xlink="http://www.w3.org/1999/xlink" content-type="dwc:verbatimCoordinates" xlink:type="simple">
                  <named-content content-type="geo-json" specific-use="{&#34;type&#34;:&#34;Point&#34;,&#34;coordinates&#34;:[107.712778,25.250556]}" id="NCID0EBEAE" xlink:type="simple">25°15'02"N, 107°42'46"E</named-content>
                </named-content>
              </td><td rowspan="1" colspan="1">Attached to rocks beneath the waterfall</td><td rowspan="1" colspan="1">629</td><td rowspan="1" colspan="1">19.5</td><td rowspan="1" colspan="1">8.0</td><td rowspan="1" colspan="1">215</td><td rowspan="1" colspan="1">Wang Q.X. &amp; Kociolek J.P.</td><td rowspan="1" colspan="1">10.2.2015</td></tr><tr><td rowspan="1" colspan="1">GZ201510099</td><td rowspan="1" colspan="1">Maolan Nature Reserve</td><td rowspan="1" colspan="1">
                <named-content xmlns:xlink="http://www.w3.org/1999/xlink" content-type="dwc:verbatimCoordinates" xlink:type="simple">
                  <named-content content-type="geo-json" specific-use="{&#34;type&#34;:&#34;Point&#34;,&#34;coordinates&#34;:[108.071111,25.292222]}" id="NCID0EJFAE" xlink:type="simple">25°17'32"N, 108°04'16"E</named-content>
                </named-content>
              </td><td rowspan="1" colspan="1">Floating in the slow subsurface stream</td><td rowspan="1" colspan="1">650</td><td rowspan="1" colspan="1">18.0</td><td rowspan="1" colspan="1">7.9</td><td rowspan="1" colspan="1">203</td><td rowspan="1" colspan="1">Wang Q.X. &amp; Kociolek J.P.</td><td rowspan="1" colspan="1">10.4.2015</td></tr><tr><td rowspan="1" colspan="1">GZ201510100</td><td rowspan="1" colspan="1">Maolan Nature Reserve</td><td rowspan="1" colspan="1">
                <named-content xmlns:xlink="http://www.w3.org/1999/xlink" content-type="dwc:verbatimCoordinates" xlink:type="simple">
                  <named-content content-type="geo-json" specific-use="{&#34;type&#34;:&#34;Point&#34;,&#34;coordinates&#34;:[108.071111,25.292222]}" id="NCID0ERGAE" xlink:type="simple">25°17'32"N, 108°04'16"E</named-content>
                </named-content>
              </td><td rowspan="1" colspan="1">Floating in the slow subsurface stream</td><td rowspan="1" colspan="1">650</td><td rowspan="1" colspan="1">18.0</td><td rowspan="1" colspan="1">7.9</td><td rowspan="1" colspan="1">203</td><td rowspan="1" colspan="1">Wang Q.X. &amp; Kociolek J.P.</td><td rowspan="1" colspan="1">10.4.2015</td></tr><tr><td rowspan="1" colspan="1">GZ201510108</td><td rowspan="1" colspan="1">Maolan Nature Reserve</td><td rowspan="1" colspan="1">
                <named-content xmlns:xlink="http://www.w3.org/1999/xlink" content-type="dwc:verbatimCoordinates" xlink:type="simple">
                  <named-content content-type="geo-json" specific-use="{&#34;type&#34;:&#34;Point&#34;,&#34;coordinates&#34;:[108.078333,25.293056]}" id="NCID0EZHAE" xlink:type="simple">25°17'35"N, 108°04'42"E</named-content>
                </named-content>
              </td><td rowspan="1" colspan="1">Attached to rocks in a rapid river.</td><td rowspan="1" colspan="1">811</td><td rowspan="1" colspan="1">18.0</td><td rowspan="1" colspan="1">7.8</td><td rowspan="1" colspan="1">205</td><td rowspan="1" colspan="1">Wang Q.X. &amp; Kociolek J.P.</td><td rowspan="1" colspan="1">10.4.2015</td></tr></tbody></table></table-wrap></tp:treatment-sec><ref-list><ref id="B38"><mixed-citation xmlns:xlink="http://www.w3.org/1999/xlink" xlink:type="simple"><person-group><name name-style="western"><surname>Werum</surname><given-names>M</given-names></name><name name-style="western"><surname>Lange-Bertalot</surname><given-names>H</given-names></name></person-group> (<year>2004</year>) <article-title>Diatoms in Springs from Central Europe and elsewhere under the influence of hydrologeology and anthropogenic impacts.</article-title> In: <person-group><name name-style="western"><surname>Lange-Bertalot</surname><given-names>H</given-names></name></person-group> (<role>Ed.</role>) <issue-title>Iconographia Diatomologica 13.</issue-title><source>A.R.G. Gantner Verlag K.G, Ruggell</source>, <fpage>3</fpage>–<lpage>417</lpage>.</mixed-citation></ref><ref id="B17"><mixed-citation xmlns:xlink="http://www.w3.org/1999/xlink" xlink:type="simple"><person-group><name name-style="western"><surname>Lange-Bertalot</surname><given-names>H</given-names></name></person-group> (<year>1999</year>) <article-title>Neue Kombinationen von Taxa aus <tp:taxon-name><tp:taxon-name-part taxon-name-part-type="genus">Achnanthes</tp:taxon-name-part></tp:taxon-name> Bory (<italic>sensu lato</italic>).</article-title> In: <person-group><name name-style="western"><surname>Lange-Bertalot</surname><given-names>H</given-names></name></person-group> (<role>Ed.</role>) <issue-title>Iconographia Diatomologica, Vol.</issue-title><source>6: Phytogeography-Diversity-Taxonomy. Koeltz Scientific Books, Königstein, Germany</source>, <fpage>276</fpage>–<lpage>289</lpage>.</mixed-citation></ref><ref id="B41"><mixed-citation xmlns:xlink="http://www.w3.org/1999/xlink" xlink:type="simple"><person-group><name name-style="western"><surname>Wetzel</surname><given-names>CE</given-names></name><name name-style="western"><surname>Van De Vijver</surname><given-names>B</given-names></name><name name-style="western"><surname>Blanco</surname><given-names>S</given-names></name><name name-style="western"><surname>Ector</surname><given-names>L</given-names></name></person-group> (<year>2019</year>) <article-title>On some common and new cavum-bearing <italic><tp:taxon-name><tp:taxon-name-part taxon-name-part-type="genus">Planothidium</tp:taxon-name-part></tp:taxon-name></italic> (<tp:taxon-name><tp:taxon-name-part taxon-name-part-type="phylum">Bacillariophyta</tp:taxon-name-part></tp:taxon-name>) species from freshwater.</article-title><source>Fottea</source><volume>19</volume>: <fpage>50</fpage>–<lpage>89</lpage>. <ext-link xlink:href="10.5507/fot.2018.016" ext-link-type="doi" xlink:type="simple">https://doi.org/10.5507/fot.2018.016</ext-link></mixed-citation></ref><ref id="B23"><mixed-citation xmlns:xlink="http://www.w3.org/1999/xlink" xlink:type="simple"><person-group><name name-style="western"><surname>Morais</surname><given-names>KS</given-names></name><name name-style="western"><surname>Costa</surname><given-names>LF</given-names></name><name name-style="western"><surname>Bicudo</surname><given-names>CEDM</given-names></name><name name-style="western"><surname>Ector</surname><given-names>L</given-names></name><name name-style="western"><surname>Wetzel</surname><given-names>CE</given-names></name></person-group> (<year>2020</year>) <article-title>A new <italic><tp:taxon-name><tp:taxon-name-part taxon-name-part-type="genus">Planothidium</tp:taxon-name-part></tp:taxon-name></italic> species (<tp:taxon-name><tp:taxon-name-part taxon-name-part-type="family">Achnanthidiaceae</tp:taxon-name-part></tp:taxon-name>, <tp:taxon-name><tp:taxon-name-part taxon-name-part-type="class">Bacillariophyceae</tp:taxon-name-part></tp:taxon-name>) from Xingu Ria, Amazon River basin, Brazil.</article-title><source>Phytotaxa</source><volume>477</volume>: <fpage>194</fpage>–<lpage>204</lpage>. <ext-link xlink:href="10.11646/phytotaxa.477.2.4" ext-link-type="doi" xlink:type="simple">https://doi.org/10.11646/phytotaxa.477.2.4</ext-link></mixed-citation></ref></ref-list></tp:taxon-treatment>
