# Supplementary material for: ﻿Four new Planothidium species (Achnanthidiaceae, Bacillariophyceae) from the Karst region of Guizhou in China
Source: PhytoKeys. 2025 Jun 25;259:81–102. doi: 10.3897/phytokeys.259.150757 (PMC12238994; doi:10.3897/phytokeys.259.150757)
Supplement: XML Treatment for Planothidium liboensis [file phytokeys.259.150757-treatment2.xml]

<!DOCTYPE tp:taxon-treatment
  PUBLIC "-//TaxonX//DTD Taxonomic Treatment Publishing DTD v0 20100105//EN" "tax-treatment-NSO.dtd">
<tp:taxon-treatment xmlns:tp="http://www.plazi.org/taxpub"><tp:treatment-meta><kwd-group><label>Taxon classification</label><kwd>
                <named-content content-type="kingdom">Plantae</named-content>
              </kwd><kwd>
                <named-content content-type="order">Achnanthales</named-content>
              </kwd><kwd>
                <named-content content-type="family">Achnanthidiaceae</named-content>
              </kwd></kwd-group><mixed-citation publication-type="journal"><person-group><name><surname>Li</surname><given-names>Yun</given-names></name><name><surname>Lu</surname><given-names>Lin-Xin</given-names></name><name><surname>Zhou</surname><given-names>Hui-Wen</given-names></name><name><surname>Yu</surname><given-names>Pan</given-names></name><name><surname>Kociolek</surname><given-names>John Patrick</given-names></name><name><surname>Pang</surname><given-names>Wan-Ting</given-names></name><name><surname>Wang</surname><given-names>Quan-Xi</given-names></name><name><surname>You</surname><given-names>Qing-Min</given-names></name></person-group><article-title>﻿Four new <italic><tp:taxon-name><tp:taxon-name-part taxon-name-part-type="genus" reg="Planothidium">Planothidium</tp:taxon-name-part></tp:taxon-name></italic> species (<tp:taxon-name><tp:taxon-name-part taxon-name-part-type="family">Achnanthidiaceae</tp:taxon-name-part></tp:taxon-name>, <tp:taxon-name><tp:taxon-name-part taxon-name-part-type="class">Bacillariophyceae</tp:taxon-name-part></tp:taxon-name>) from the Karst region of Guizhou in China</article-title><source>PhytoKeys</source><day>25</day><month>06</month><year>2025</year><volume>259</volume><fpage>81</fpage><lpage>102</lpage><pub-id pub-id-type="doi">10.3897/phytokeys.259.150757</pub-id></mixed-citation></tp:treatment-meta><tp:nomenclature><label>﻿</label><tp:taxon-name>
              <object-id xmlns:xlink="http://www.w3.org/1999/xlink" content-type="arpha" xlink:type="simple">233C8D09-6BE2-5097-A314-A5F236BF6C22</object-id>
              <tp:taxon-name-part taxon-name-part-type="genus" reg="Planothidium">Planothidium</tp:taxon-name-part>
              <tp:taxon-name-part taxon-name-part-type="species" reg="liboensis">liboensis</tp:taxon-name-part>
            </tp:taxon-name><tp:taxon-authority>Q-M. You, P. Yu &amp; J.P. Kociolek</tp:taxon-authority><tp:taxon-status xmlns:xlink="http://www.w3.org/1999/xlink" xlink:type="simple">sp. nov.</tp:taxon-status><xref ref-type="fig" rid="F3">Figs 3</xref><xref ref-type="fig" rid="F4">, 4</xref></tp:nomenclature><tp:treatment-sec sec-type="Holotype" id="SECID0EXMAG"><title>Holotype.</title><p>SHTU! Slide GZ201510051, holotype illustrated in Fig. <xref ref-type="fig" rid="F3">3F, N</xref>. Diatom samples are housed in the Lab of <tp:taxon-name><tp:taxon-name-part taxon-name-part-type="above-family">Algae</tp:taxon-name-part></tp:taxon-name> and Environment, College of Life Sciences, Shanghai Normal University, China.</p></tp:treatment-sec><tp:treatment-sec sec-type="Isotype" id="SECID0EGNAG"><title>Isotype.</title><p>COLO! Material 11117, Slides are housed in the Kociolek Collection, University of Colorado, Museum of Natural History Diatom Herbarium, Boulder, U.S.A.</p></tp:treatment-sec><tp:treatment-sec sec-type="type locality" id="SECID0ELNAG"><title>Type locality.</title><p>China. Xiaoqikong Scenic Area, Libo County, Guizhou Province, <named-content xmlns:xlink="http://www.w3.org/1999/xlink" content-type="dwc:verbatimCoordinates" xlink:type="simple"><named-content content-type="geo-json" specific-use="{&#34;type&#34;:&#34;Point&#34;,&#34;coordinates&#34;:[107.754444,25.260000]}" id="NCID0EUNAG" xlink:type="simple">25°15'36"N, 107°45'16"E</named-content></named-content>, altitude: 780 m, collected by Wang Q.X. &amp; Kociolek J.P., on October 2, 2015.</p></tp:treatment-sec><tp:treatment-sec sec-type="description" id="SECID0EZNAG"><title>Description.</title><p>Light microscopy (<abbrev xmlns:xlink="http://www.w3.org/1999/xlink" xlink:title="light microscopy" id="ABBRID0E6NAG" xlink:type="simple">LM</abbrev>) (Fig. <xref ref-type="fig" rid="F3">3A–P</xref>). Valves elliptical with slightly constricted ends and rostrate extensions. Valve dimensions (n = 75): Length 12–18 µm, width 5–7 µm. Rapheless Valve (<abbrev xmlns:xlink="http://www.w3.org/1999/xlink" xlink:title="rapheless valve" id="ABBRID0EHOAG" xlink:type="simple">SV</abbrev>) (Fig. <xref ref-type="fig" rid="F3">3A–H</xref>): Axial area narrow, straight, linear. Central area with a large, unilateral, horseshoe-shaped hyaline area containing a clearly visible cavum, on the opposite side, striae extend to the axial area. Striae radiate along the valve outline, 15–16 in 10 µm (measured opposite the cavum). Raphe Valve (<abbrev xmlns:xlink="http://www.w3.org/1999/xlink" xlink:title="raphe valve" id="ABBRID0EPOAG" xlink:type="simple">RV</abbrev>) (Fig. <xref ref-type="fig" rid="F3">3I–P</xref>): Axial area narrow, straight, and linear, widening slightly towards the central area. Central area irregular, rectangular to slightly rounded, bordered by 2–3 shortened, asymmetrical striae on each side. Raphe branches straight, with proximal raphe endings drop-like. Striae radiate along the valve outline, 14–17 in 10 µm.</p><fig id="F3" position="float" orientation="portrait"><object-id xmlns:xlink="http://www.w3.org/1999/xlink" content-type="doi" xlink:type="simple">10.3897/phytokeys.259.150757.figure3</object-id><object-id xmlns:xlink="http://www.w3.org/1999/xlink" content-type="arpha" xlink:type="simple">4FD3A8A9-615B-54E3-AC76-3ACF443C6A92</object-id><label>Figure 3.</label><caption><p><italic><tp:taxon-name><tp:taxon-name-part taxon-name-part-type="genus" reg="Planothidium">Planothidium</tp:taxon-name-part><tp:taxon-name-part taxon-name-part-type="species" reg="liboensis">liboensis</tp:taxon-name-part></tp:taxon-name></italic> sp. nov. <abbrev xmlns:xlink="http://www.w3.org/1999/xlink" xlink:title="light microscopy" id="ABBRID0EKPAG" xlink:type="simple">LM</abbrev>; <bold>A–H.</bold> Rapheless valves; <bold>I–P.</bold> Raphe valves. “=” indicates the different valves of the same frustule. <bold>Q.</bold><abbrev xmlns:xlink="http://www.w3.org/1999/xlink" xlink:title="scanning electron microscopy" id="ABBRID0EUPAG" xlink:type="simple">SEM</abbrev> external view of an entire rapheless valve, scale bar as shown. Scale bars: 10 µm (<bold>A–P</bold>).</p></caption><graphic xmlns:xlink="http://www.w3.org/1999/xlink" xlink:href="phytokeys-259-081_article-150757__-g003.jpg" position="float" orientation="portrait" xlink:type="simple" id="oo_1361090.jpg"><uri content-type="original_file" xlink:type="simple">https://binary.pensoft.net/fig/1361090</uri></graphic></fig><p>Scanning electron microscopy (<abbrev xmlns:xlink="http://www.w3.org/1999/xlink" xlink:title="scanning electron microscopy" id="ABBRID0EBQAG" xlink:type="simple">SEM</abbrev>) (Figs <xref ref-type="fig" rid="F3">3Q</xref>, <xref ref-type="fig" rid="F4">4A–C</xref>). Rapheless Valve (Figs <xref ref-type="fig" rid="F3">3Q</xref>, <xref ref-type="fig" rid="F4">4A</xref>): Striae composed of 4 to 5 rows of circular areolae, typically parallel to each other. Near the central area, striae often narrow to 3 areolae adjacent to the axial area. Striae extend onto the valve margin, and no areolae exist on the mantle. The axial area and central area exhibit irregular depressions. The cavum opening is broad, striae are distinctly wider than the virgae and sunken between them, areolae are covered by individual hymenes. Raphe Valve (Fig. <xref ref-type="fig" rid="F4">4B, C</xref>): Striae composed of 4 to 5 rows of circular areolae, with some striae consisting of 3 areolae near the axial area and valve margin. Striae extend onto the valve margin, and no areolae exist on the mantle. The central area typically displays 2 to 3 shortened areolae. Raphe branches are straight, with proximal raphe endings expanding into pores, surrounded by shallow, drop-like depressions. Distal raphe ends are curved in the same direction, briefly extending onto the mantle. Internally, proximal raphe endings are slightly deflected to the opposite side, distal raphe endings terminate in a small helictoglossa. The central nodule is raised, striae are markedly wider than the virgae and sunken between them, and areolae are covered by individual hymenes.</p><fig id="F4" position="float" orientation="portrait"><object-id xmlns:xlink="http://www.w3.org/1999/xlink" content-type="doi" xlink:type="simple">10.3897/phytokeys.259.150757.figure4</object-id><object-id xmlns:xlink="http://www.w3.org/1999/xlink" content-type="arpha" xlink:type="simple">3E0BFB42-24CD-5A67-B2E9-9002365227F8</object-id><label>Figure 4.</label><caption><p><italic><tp:taxon-name><tp:taxon-name-part taxon-name-part-type="genus" reg="Planothidium">Planothidium</tp:taxon-name-part><tp:taxon-name-part taxon-name-part-type="species" reg="liboensis">liboensis</tp:taxon-name-part></tp:taxon-name></italic> sp. nov <abbrev xmlns:xlink="http://www.w3.org/1999/xlink" xlink:title="scanning electron microscopy" id="ABBRID0EMRAG" xlink:type="simple">SEM</abbrev>; <bold>A.</bold> Internal view of an entire rapheless valve; <bold>B.</bold> External view of an entire raphe valve; <bold>C.</bold> Internal view of an entire raphe valve. Scale bar as shown.</p></caption><graphic xmlns:xlink="http://www.w3.org/1999/xlink" xlink:href="phytokeys-259-081_article-150757__-g004.jpg" position="float" orientation="portrait" xlink:type="simple" id="oo_1361091.jpg"><uri content-type="original_file" xlink:type="simple">https://binary.pensoft.net/fig/1361091</uri></graphic></fig></tp:treatment-sec><tp:treatment-sec sec-type="etymology" id="SECID0E2RAG"><title>Etymology.</title><p>The species was named for the type locality, Libo County.</p></tp:treatment-sec><tp:treatment-sec sec-type="PhycoBank registration" id="SECID0EASAG"><title>PhycoBank registration.</title><p>
              <ext-link xmlns:xlink="http://www.w3.org/1999/xlink" xlink:href="http://phycobank.org/105528" ext-link-type="uri" xlink:type="simple">http://phycobank.org/105528</ext-link>
            </p></tp:treatment-sec><tp:treatment-sec sec-type="distribution" id="SECID0ELSAG"><title>Distribution and ecology.</title><p>This species has currently only been found at its type locality, where it was collected from rocks and floating debris in ponds, as well as from rocks beneath a waterfall (water temperature 18.0–19.5 °C, elevation 629–780 m). The species was observed in samples GZ201510045 (1.0%), GZ201510051 (5.8%), and GZ201510066 (1.5%). In the type material (GZ201510051), <italic><tp:taxon-name><tp:taxon-name-part taxon-name-part-type="genus" reg="Planothidium">P.</tp:taxon-name-part><tp:taxon-name-part taxon-name-part-type="species" reg="liboensis">liboensis</tp:taxon-name-part></tp:taxon-name></italic> exhibited a relatively high abundance. The associated diatom flora included <italic><tp:taxon-name><tp:taxon-name-part taxon-name-part-type="genus" reg="Sellaphora">Sellaphora</tp:taxon-name-part></tp:taxon-name></italic> sp. (15.5%), <italic><tp:taxon-name><tp:taxon-name-part taxon-name-part-type="genus" reg="Planothidium">Planothidium</tp:taxon-name-part><tp:taxon-name-part taxon-name-part-type="species" reg="rostratum">rostratum</tp:taxon-name-part></tp:taxon-name></italic> (12.5%), <italic><tp:taxon-name><tp:taxon-name-part taxon-name-part-type="genus" reg="Fallacia">Fallacia</tp:taxon-name-part></tp:taxon-name></italic> sp. (5.0%), <italic><tp:taxon-name><tp:taxon-name-part taxon-name-part-type="genus" reg="Achnanthidium">Achnanthidium</tp:taxon-name-part><tp:taxon-name-part taxon-name-part-type="species" reg="minutissimum">minutissimum</tp:taxon-name-part></tp:taxon-name></italic> (5.0%), <italic><tp:taxon-name><tp:taxon-name-part taxon-name-part-type="genus" reg="Nitzschia">Nitzschia</tp:taxon-name-part><tp:taxon-name-part taxon-name-part-type="species" reg="palea">palea</tp:taxon-name-part></tp:taxon-name></italic> (5.0%), and other taxa with lower abundance (less than 5%) such as <italic><tp:taxon-name><tp:taxon-name-part taxon-name-part-type="genus" reg="Planothidium">Planothidium</tp:taxon-name-part><tp:taxon-name-part taxon-name-part-type="species" reg="ellipticum">ellipticum</tp:taxon-name-part></tp:taxon-name></italic> (Cleve) Round &amp; Bukhtiyarova, <italic><tp:taxon-name><tp:taxon-name-part taxon-name-part-type="genus" reg="Sellaphora">Sellaphora</tp:taxon-name-part><tp:taxon-name-part taxon-name-part-type="species" reg="rotunda">rotunda</tp:taxon-name-part></tp:taxon-name></italic> Wetzel, Ector, Van de Vijver, Compère &amp; Mann, <italic><tp:taxon-name><tp:taxon-name-part taxon-name-part-type="genus" reg="Achnanthidium">Achnanthidium</tp:taxon-name-part></tp:taxon-name></italic> spp., <italic><tp:taxon-name><tp:taxon-name-part taxon-name-part-type="genus" reg="Punctastriata">Punctastriata</tp:taxon-name-part><tp:taxon-name-part taxon-name-part-type="species" reg="nyingchiensis">nyingchiensis</tp:taxon-name-part></tp:taxon-name></italic>, <italic><tp:taxon-name><tp:taxon-name-part taxon-name-part-type="genus" reg="Staurosira">Staurosira</tp:taxon-name-part><tp:taxon-name-part taxon-name-part-type="species" reg="construens">construens</tp:taxon-name-part></tp:taxon-name></italic>, <italic><tp:taxon-name><tp:taxon-name-part taxon-name-part-type="genus" reg="Cocconeis">Cocconeis</tp:taxon-name-part><tp:taxon-name-part taxon-name-part-type="species" reg="placentula">placentula</tp:taxon-name-part></tp:taxon-name></italic>, and <italic><tp:taxon-name><tp:taxon-name-part taxon-name-part-type="genus" reg="Platessa">Platessa</tp:taxon-name-part><tp:taxon-name-part taxon-name-part-type="species" reg="hustedtii">hustedtii</tp:taxon-name-part></tp:taxon-name></italic>. Additional ecological information is presented in Table <xref ref-type="table" rid="T1">1</xref>.</p></tp:treatment-sec><tp:treatment-sec sec-type="remarks" id="SECID0EYWAG"><title>Remarks.</title><p>In <abbrev xmlns:xlink="http://www.w3.org/1999/xlink" xlink:title="light microscopy" id="ABBRID0E5WAG" xlink:type="simple">LM</abbrev>, <italic><tp:taxon-name><tp:taxon-name-part taxon-name-part-type="genus" reg="Planothidium">P.</tp:taxon-name-part><tp:taxon-name-part taxon-name-part-type="species" reg="liboensis">liboensis</tp:taxon-name-part></tp:taxon-name></italic>, <italic><tp:taxon-name><tp:taxon-name-part taxon-name-part-type="genus" reg="Planothidium">P.</tp:taxon-name-part><tp:taxon-name-part taxon-name-part-type="species" reg="rostratum">rostratum</tp:taxon-name-part></tp:taxon-name></italic>, and <italic><tp:taxon-name><tp:taxon-name-part taxon-name-part-type="genus" reg="Planothidium">P.</tp:taxon-name-part><tp:taxon-name-part taxon-name-part-type="species" reg="xinguense">xinguense</tp:taxon-name-part></tp:taxon-name></italic> exhibit broadly similar valve outlines, and all display a cavum. However, <italic><tp:taxon-name><tp:taxon-name-part taxon-name-part-type="genus" reg="Planothidium">P.</tp:taxon-name-part><tp:taxon-name-part taxon-name-part-type="species" reg="liboensis">liboensis</tp:taxon-name-part></tp:taxon-name></italic> can be distinguished from other taxa by the following features: (1) <italic><tp:taxon-name><tp:taxon-name-part taxon-name-part-type="genus" reg="Planothidium">P.</tp:taxon-name-part><tp:taxon-name-part taxon-name-part-type="species" reg="liboensis">liboensis</tp:taxon-name-part></tp:taxon-name></italic> has a denser arrangement of striae, typically consisting of 4–5 rows of similarly-sized round areolae, and the striae are distinctly wider than the virgae. In contrast, the striae of <italic><tp:taxon-name><tp:taxon-name-part taxon-name-part-type="genus" reg="Planothidium">P.</tp:taxon-name-part><tp:taxon-name-part taxon-name-part-type="species" reg="rostratum">rostratum</tp:taxon-name-part></tp:taxon-name></italic> in the rapheless valve consist of 3–4 rows of areolae, where the two middle rows are smaller than the outer rows. The striae of <italic><tp:taxon-name><tp:taxon-name-part taxon-name-part-type="genus" reg="Planothidium">P.</tp:taxon-name-part><tp:taxon-name-part taxon-name-part-type="species" reg="xinguense">xinguense</tp:taxon-name-part></tp:taxon-name></italic> in rapheless valve are composed of 1–3 rows of areolae; (2) The central area of rapheless valve in <italic><tp:taxon-name><tp:taxon-name-part taxon-name-part-type="genus" reg="Planothidium">P.</tp:taxon-name-part><tp:taxon-name-part taxon-name-part-type="species" reg="liboensis">liboensis</tp:taxon-name-part></tp:taxon-name></italic> exhibits distinctive irregularly shaped shallow depressions, whereas <italic><tp:taxon-name><tp:taxon-name-part taxon-name-part-type="genus" reg="Planothidium">P.</tp:taxon-name-part><tp:taxon-name-part taxon-name-part-type="species" reg="rostratum">rostratum</tp:taxon-name-part></tp:taxon-name></italic> features shallow, slit-like depressions. <italic><tp:taxon-name><tp:taxon-name-part taxon-name-part-type="genus" reg="Planothidium">P.</tp:taxon-name-part><tp:taxon-name-part taxon-name-part-type="species" reg="xinguense">xinguense</tp:taxon-name-part></tp:taxon-name></italic> also exhibits irregularly shaped shallow depressions in the central area, but their shape differs from those in <italic><tp:taxon-name><tp:taxon-name-part taxon-name-part-type="genus" reg="Planothidium">P.</tp:taxon-name-part><tp:taxon-name-part taxon-name-part-type="species" reg="liboensis">liboensis</tp:taxon-name-part></tp:taxon-name></italic>. Additionally, <italic><tp:taxon-name><tp:taxon-name-part taxon-name-part-type="genus" reg="Planothidium">P.</tp:taxon-name-part><tp:taxon-name-part taxon-name-part-type="species" reg="xinguense">xinguense</tp:taxon-name-part></tp:taxon-name></italic> has slit-like depressions in the axial area; (3) compared to <italic><tp:taxon-name><tp:taxon-name-part taxon-name-part-type="genus" reg="Planothidium">P.</tp:taxon-name-part><tp:taxon-name-part taxon-name-part-type="species" reg="rostratum">rostratum</tp:taxon-name-part></tp:taxon-name></italic>, the cavum of <italic><tp:taxon-name><tp:taxon-name-part taxon-name-part-type="genus" reg="Planothidium">P.</tp:taxon-name-part><tp:taxon-name-part taxon-name-part-type="species" reg="liboensis">liboensis</tp:taxon-name-part></tp:taxon-name></italic> has a more open aperture; (4) compared to <italic><tp:taxon-name><tp:taxon-name-part taxon-name-part-type="genus" reg="Planothidium">P.</tp:taxon-name-part><tp:taxon-name-part taxon-name-part-type="species" reg="xinguense">xinguense</tp:taxon-name-part></tp:taxon-name></italic>, <italic><tp:taxon-name><tp:taxon-name-part taxon-name-part-type="genus" reg="Planothidium">P.</tp:taxon-name-part><tp:taxon-name-part taxon-name-part-type="species" reg="liboensis">liboensis</tp:taxon-name-part></tp:taxon-name></italic> exhibits weaker striae radiation and a narrower central area on the rapheless valve.</p></tp:treatment-sec><tp:treatment-sec><!--Section generated to contain objects referenced in tp:taxon-treatment.--><table-wrap id="T1" position="float" orientation="portrait"><label>Table 1.</label><caption><p>Locality data and habitat for samples studied.</p></caption><table id="TID0EZZBG" rules="all"><tbody><tr><th rowspan="1" colspan="1">No. of samples</th><th rowspan="1" colspan="1">Location</th><th rowspan="1" colspan="1">Coordinates</th><th rowspan="1" colspan="1">Habitat</th><th rowspan="1" colspan="1">Altitude (m)</th><th rowspan="1" colspan="1">Water Temp (°C)</th><th rowspan="1" colspan="1">pH</th><th rowspan="1" colspan="1">Cond. (μS/cm)</th><th rowspan="1" colspan="1">Collector</th><th rowspan="1" colspan="1">Collection Date</th></tr><tr><td rowspan="1" colspan="1">GZ201510041P</td><td rowspan="1" colspan="1">Xiaoqikong Scenic Area</td><td rowspan="1" colspan="1">
                <named-content xmlns:xlink="http://www.w3.org/1999/xlink" content-type="dwc:verbatimCoordinates" xlink:type="simple">
                  <named-content content-type="geo-json" specific-use="{&#34;type&#34;:&#34;Point&#34;,&#34;coordinates&#34;:[107.755278,25.261389]}" id="NCID0EJAAE" xlink:type="simple">25°15'41"N, 107°45'19"E</named-content>
                </named-content>
              </td><td rowspan="1" colspan="1">Attached to rocks in the pond</td><td rowspan="1" colspan="1">780</td><td rowspan="1" colspan="1">18.0</td><td rowspan="1" colspan="1">7.5</td><td rowspan="1" colspan="1">226</td><td rowspan="1" colspan="1">Kociolek &amp; Wang Q.X.</td><td rowspan="1" colspan="1">10.2.2015</td></tr><tr><td rowspan="1" colspan="1">GZ201510045</td><td rowspan="1" colspan="1">Xiaoqikong Scenic Area</td><td rowspan="1" colspan="1">
                <named-content xmlns:xlink="http://www.w3.org/1999/xlink" content-type="dwc:verbatimCoordinates" xlink:type="simple">
                  <named-content content-type="geo-json" specific-use="{&#34;type&#34;:&#34;Point&#34;,&#34;coordinates&#34;:[107.754444,25.260000]}" id="NCID0ERBAE" xlink:type="simple">25°15'36"N, 107°45'16"E</named-content>
                </named-content>
              </td><td rowspan="1" colspan="1">Attached to the stones in the rushing water</td><td rowspan="1" colspan="1">780</td><td rowspan="1" colspan="1">18.0</td><td rowspan="1" colspan="1">7.5</td><td rowspan="1" colspan="1">226</td><td rowspan="1" colspan="1">Wang Q.X. &amp; Kociolek J.P.</td><td rowspan="1" colspan="1">10.2.2015</td></tr><tr><td rowspan="1" colspan="1">GZ201510051</td><td rowspan="1" colspan="1">Xiaoqikong Scenic Area</td><td rowspan="1" colspan="1">
                <named-content xmlns:xlink="http://www.w3.org/1999/xlink" content-type="dwc:verbatimCoordinates" xlink:type="simple">
                  <named-content content-type="geo-json" specific-use="{&#34;type&#34;:&#34;Point&#34;,&#34;coordinates&#34;:[107.754444,25.260000]}" id="NCID0EZCAE" xlink:type="simple">25°15'36"N, 107°45'16"E</named-content>
                </named-content>
              </td><td rowspan="1" colspan="1">Attached to floating things in the pond</td><td rowspan="1" colspan="1">780</td><td rowspan="1" colspan="1">18.0</td><td rowspan="1" colspan="1">7.5</td><td rowspan="1" colspan="1">226</td><td rowspan="1" colspan="1">Wang Q.X. &amp; Kociolek J.P.</td><td rowspan="1" colspan="1">10.2.2015</td></tr><tr><td rowspan="1" colspan="1">GZ201510066</td><td rowspan="1" colspan="1">Xiaoqikong Scenic Area</td><td rowspan="1" colspan="1">
                <named-content xmlns:xlink="http://www.w3.org/1999/xlink" content-type="dwc:verbatimCoordinates" xlink:type="simple">
                  <named-content content-type="geo-json" specific-use="{&#34;type&#34;:&#34;Point&#34;,&#34;coordinates&#34;:[107.712778,25.250556]}" id="NCID0EBEAE" xlink:type="simple">25°15'02"N, 107°42'46"E</named-content>
                </named-content>
              </td><td rowspan="1" colspan="1">Attached to rocks beneath the waterfall</td><td rowspan="1" colspan="1">629</td><td rowspan="1" colspan="1">19.5</td><td rowspan="1" colspan="1">8.0</td><td rowspan="1" colspan="1">215</td><td rowspan="1" colspan="1">Wang Q.X. &amp; Kociolek J.P.</td><td rowspan="1" colspan="1">10.2.2015</td></tr><tr><td rowspan="1" colspan="1">GZ201510099</td><td rowspan="1" colspan="1">Maolan Nature Reserve</td><td rowspan="1" colspan="1">
                <named-content xmlns:xlink="http://www.w3.org/1999/xlink" content-type="dwc:verbatimCoordinates" xlink:type="simple">
                  <named-content content-type="geo-json" specific-use="{&#34;type&#34;:&#34;Point&#34;,&#34;coordinates&#34;:[108.071111,25.292222]}" id="NCID0EJFAE" xlink:type="simple">25°17'32"N, 108°04'16"E</named-content>
                </named-content>
              </td><td rowspan="1" colspan="1">Floating in the slow subsurface stream</td><td rowspan="1" colspan="1">650</td><td rowspan="1" colspan="1">18.0</td><td rowspan="1" colspan="1">7.9</td><td rowspan="1" colspan="1">203</td><td rowspan="1" colspan="1">Wang Q.X. &amp; Kociolek J.P.</td><td rowspan="1" colspan="1">10.4.2015</td></tr><tr><td rowspan="1" colspan="1">GZ201510100</td><td rowspan="1" colspan="1">Maolan Nature Reserve</td><td rowspan="1" colspan="1">
                <named-content xmlns:xlink="http://www.w3.org/1999/xlink" content-type="dwc:verbatimCoordinates" xlink:type="simple">
                  <named-content content-type="geo-json" specific-use="{&#34;type&#34;:&#34;Point&#34;,&#34;coordinates&#34;:[108.071111,25.292222]}" id="NCID0ERGAE" xlink:type="simple">25°17'32"N, 108°04'16"E</named-content>
                </named-content>
              </td><td rowspan="1" colspan="1">Floating in the slow subsurface stream</td><td rowspan="1" colspan="1">650</td><td rowspan="1" colspan="1">18.0</td><td rowspan="1" colspan="1">7.9</td><td rowspan="1" colspan="1">203</td><td rowspan="1" colspan="1">Wang Q.X. &amp; Kociolek J.P.</td><td rowspan="1" colspan="1">10.4.2015</td></tr><tr><td rowspan="1" colspan="1">GZ201510108</td><td rowspan="1" colspan="1">Maolan Nature Reserve</td><td rowspan="1" colspan="1">
                <named-content xmlns:xlink="http://www.w3.org/1999/xlink" content-type="dwc:verbatimCoordinates" xlink:type="simple">
                  <named-content content-type="geo-json" specific-use="{&#34;type&#34;:&#34;Point&#34;,&#34;coordinates&#34;:[108.078333,25.293056]}" id="NCID0EZHAE" xlink:type="simple">25°17'35"N, 108°04'42"E</named-content>
                </named-content>
              </td><td rowspan="1" colspan="1">Attached to rocks in a rapid river.</td><td rowspan="1" colspan="1">811</td><td rowspan="1" colspan="1">18.0</td><td rowspan="1" colspan="1">7.8</td><td rowspan="1" colspan="1">205</td><td rowspan="1" colspan="1">Wang Q.X. &amp; Kociolek J.P.</td><td rowspan="1" colspan="1">10.4.2015</td></tr></tbody></table></table-wrap></tp:treatment-sec></tp:taxon-treatment>
