# Supplementary material for: ﻿Four new Planothidium species (Achnanthidiaceae, Bacillariophyceae) from the Karst region of Guizhou in China
Source: PhytoKeys. 2025 Jun 25;259:81–102. doi: 10.3897/phytokeys.259.150757 (PMC12238994; doi:10.3897/phytokeys.259.150757)
Supplement: XML Treatment for Planothidium angustirostratum [file phytokeys.259.150757-treatment3.xml]

<!DOCTYPE tp:taxon-treatment
  PUBLIC "-//TaxonX//DTD Taxonomic Treatment Publishing DTD v0 20100105//EN" "tax-treatment-NSO.dtd">
<tp:taxon-treatment xmlns:tp="http://www.plazi.org/taxpub"><tp:treatment-meta><kwd-group><label>Taxon classification</label><kwd>
                <named-content content-type="kingdom">Plantae</named-content>
              </kwd><kwd>
                <named-content content-type="order">Achnanthales</named-content>
              </kwd><kwd>
                <named-content content-type="family">Achnanthidiaceae</named-content>
              </kwd></kwd-group><mixed-citation publication-type="journal"><person-group><name><surname>Li</surname><given-names>Yun</given-names></name><name><surname>Lu</surname><given-names>Lin-Xin</given-names></name><name><surname>Zhou</surname><given-names>Hui-Wen</given-names></name><name><surname>Yu</surname><given-names>Pan</given-names></name><name><surname>Kociolek</surname><given-names>John Patrick</given-names></name><name><surname>Pang</surname><given-names>Wan-Ting</given-names></name><name><surname>Wang</surname><given-names>Quan-Xi</given-names></name><name><surname>You</surname><given-names>Qing-Min</given-names></name></person-group><article-title>﻿Four new <italic><tp:taxon-name><tp:taxon-name-part taxon-name-part-type="genus" reg="Planothidium">Planothidium</tp:taxon-name-part></tp:taxon-name></italic> species (<tp:taxon-name><tp:taxon-name-part taxon-name-part-type="family">Achnanthidiaceae</tp:taxon-name-part></tp:taxon-name>, <tp:taxon-name><tp:taxon-name-part taxon-name-part-type="class">Bacillariophyceae</tp:taxon-name-part></tp:taxon-name>) from the Karst region of Guizhou in China</article-title><source>PhytoKeys</source><day>25</day><month>06</month><year>2025</year><volume>259</volume><fpage>81</fpage><lpage>102</lpage><pub-id pub-id-type="doi">10.3897/phytokeys.259.150757</pub-id></mixed-citation></tp:treatment-meta><tp:nomenclature><label>﻿</label><tp:taxon-name>
              <object-id xmlns:xlink="http://www.w3.org/1999/xlink" content-type="arpha" xlink:type="simple">50A32D80-7886-5F32-AC92-846E8B398F8E</object-id>
              <tp:taxon-name-part taxon-name-part-type="genus" reg="Planothidium">Planothidium</tp:taxon-name-part>
              <tp:taxon-name-part taxon-name-part-type="species" reg="angustirostratum">angustirostratum</tp:taxon-name-part>
            </tp:taxon-name><tp:taxon-authority>Q-M. You, P. Yu &amp; J.P. Kociolek</tp:taxon-authority><tp:taxon-status xmlns:xlink="http://www.w3.org/1999/xlink" xlink:type="simple">sp. nov.</tp:taxon-status><xref ref-type="fig" rid="F5">Figs 5</xref><xref ref-type="fig" rid="F6">, 6</xref></tp:nomenclature><tp:treatment-sec sec-type="Holotype" id="SECID0EA5AG"><title>Holotype.</title><p>SHTU! Slide GZ201510051, holotype illustrated in Fig. <xref ref-type="fig" rid="F5">5F, N</xref>. Diatom samples are housed in the Lab of <tp:taxon-name><tp:taxon-name-part taxon-name-part-type="above-family">Algae</tp:taxon-name-part></tp:taxon-name> and Environment, College of Life Sciences, Shanghai Normal University, China.</p><fig id="F5" position="float" orientation="portrait"><object-id xmlns:xlink="http://www.w3.org/1999/xlink" content-type="doi" xlink:type="simple">10.3897/phytokeys.259.150757.figure5</object-id><object-id xmlns:xlink="http://www.w3.org/1999/xlink" content-type="arpha" xlink:type="simple">75DA880B-0637-5B15-98C6-A49E08A25D8C</object-id><label>Figure 5.</label><caption><p><italic><tp:taxon-name><tp:taxon-name-part taxon-name-part-type="genus" reg="Planothidium">Planothidium</tp:taxon-name-part><tp:taxon-name-part taxon-name-part-type="species" reg="angustirostratum">angustirostratum</tp:taxon-name-part></tp:taxon-name></italic> sp. nov. <abbrev xmlns:xlink="http://www.w3.org/1999/xlink" xlink:title="light microscopy" id="ABBRID0EC6AG" xlink:type="simple">LM</abbrev>; <bold>A–H.</bold> Rapheless valves; <bold>I–P.</bold> Raphe valves. “=” indicates the different valves of the same frustule. <bold>Q.</bold><abbrev xmlns:xlink="http://www.w3.org/1999/xlink" xlink:title="scanning electron microscopy" id="ABBRID0EM6AG" xlink:type="simple">SEM</abbrev> external view of an entire rapheless valve, scale bar as shown. Scale bars: 10 µm (<bold>A–P</bold>).</p></caption><graphic xmlns:xlink="http://www.w3.org/1999/xlink" xlink:href="phytokeys-259-081_article-150757__-g005.jpg" position="float" orientation="portrait" xlink:type="simple" id="oo_1361092.jpg"><uri content-type="original_file" xlink:type="simple">https://binary.pensoft.net/fig/1361092</uri></graphic></fig></tp:treatment-sec><tp:treatment-sec sec-type="Isotype" id="SECID0EX6AG"><title>Isotype.</title><p>COLO! Material 11117, Slides are housed in the Kociolek Collection, University of Colorado, Museum of Natural History Diatom Herbarium, Boulder, U.S.A.</p></tp:treatment-sec><tp:treatment-sec sec-type="type locality" id="SECID0E36AG"><title>Type locality.</title><p>China. Xiaoqikong Scenic Area, Libo County, Guizhou Province, <named-content xmlns:xlink="http://www.w3.org/1999/xlink" content-type="dwc:verbatimCoordinates" xlink:type="simple"><named-content content-type="geo-json" specific-use="{&#34;type&#34;:&#34;Point&#34;,&#34;coordinates&#34;:[107.754444,25.260000]}" id="NCID0EFABG" xlink:type="simple">25°15'36"N, 107°45'16"E</named-content></named-content>, altitude: 780 m, collected by Wang Q.X. &amp; Kociolek J.P., on October 2, 2015.</p></tp:treatment-sec><tp:treatment-sec sec-type="description" id="SECID0EKABG"><title>Description.</title><p>Light microscopy (<abbrev xmlns:xlink="http://www.w3.org/1999/xlink" xlink:title="light microscopy" id="ABBRID0EQABG" xlink:type="simple">LM</abbrev>) (Fig. <xref ref-type="fig" rid="F5">5A–P</xref>). Valves elliptic-lanceolate with narrowly rostrate to subcapitate apices. Valve dimensions (n = 40): Valve length 17–21 µm, width 6.5–7.0 µm. Rapheless Valve (Fig. <xref ref-type="fig" rid="F5">5A–H</xref>): Axial area narrow, linear, slightly broadened in the middle. A horseshoe-shaped hyaline area present on one side of the central area, containing a cavum. Striae weakly radiate along the valve outline, 13–14 in 10 µm (measured opposite the hyaline area). Raphe Valve (Fig. <xref ref-type="fig" rid="F5">5I–P</xref>): Axial area narrow, straight, linear. Central area subcircular to rectangular, bordered by 3–4 slightly shortened striae on each side. Raphe branches straight, with proximal raphe endings drop-like. Striae radiate along the valve outline, 13–14 in 10 µm.</p><p>Scanning electron microscopy (<abbrev xmlns:xlink="http://www.w3.org/1999/xlink" xlink:title="scanning electron microscopy" id="ABBRID0ECBBG" xlink:type="simple">SEM</abbrev>) (Figs <xref ref-type="fig" rid="F5">5Q</xref>, <xref ref-type="fig" rid="F6">6A–C</xref>). Rapheless Valve (Figs <xref ref-type="fig" rid="F5">5Q</xref>, <xref ref-type="fig" rid="F6">6A</xref>): Striae composed of 3–4 rows of circular areolae, narrowing near the central area adjacent to the axial area. Striae extend onto the valve mantle. Irregular circular depressions present between the axial area, central area, even between striae. Internally, areolae covered individually, striae wider than virgae and sunken between them. Cavum opening slightly constricted. Raphe Valve (Fig. <xref ref-type="fig" rid="F6">6B, C</xref>): Striae composed of 3–4 rows of areolae, striae near the central area regularly shortened and narrowing towards the axial area. Striae extend onto the valve mantle. Raphe branches straight, with proximal raphe endings expanding into pores surrounded by drop-like depressions. Distal raphe ends are curved in the same direction, slightly extending onto the valve mantle. Internally, proximal raphe endings slightly deflected to the opposite side, and distal raphe endings terminating in a faint helictoglossa. Internally, areolae covered individually, striae wider than virgae and sunken between them.</p><fig id="F6" position="float" orientation="portrait"><object-id xmlns:xlink="http://www.w3.org/1999/xlink" content-type="doi" xlink:type="simple">10.3897/phytokeys.259.150757.figure6</object-id><object-id xmlns:xlink="http://www.w3.org/1999/xlink" content-type="arpha" xlink:type="simple">DC206BF1-27A7-5B05-96B9-781958683D4C</object-id><label>Figure 6.</label><caption><p><italic><tp:taxon-name><tp:taxon-name-part taxon-name-part-type="genus" reg="Planothidium">Planothidium</tp:taxon-name-part><tp:taxon-name-part taxon-name-part-type="species" reg="angustirostratum">angustirostratum</tp:taxon-name-part></tp:taxon-name></italic> sp. nov. <abbrev xmlns:xlink="http://www.w3.org/1999/xlink" xlink:title="scanning electron microscopy" id="ABBRID0ENCBG" xlink:type="simple">SEM</abbrev>; <bold>A.</bold> Internal view of an entire rapheless valve; <bold>B.</bold> External view of an entire raphe valve; <bold>C.</bold> Internal view of an entire raphe valve. Scale bar as shown.</p></caption><graphic xmlns:xlink="http://www.w3.org/1999/xlink" xlink:href="phytokeys-259-081_article-150757__-g006.jpg" position="float" orientation="portrait" xlink:type="simple" id="oo_1361093.jpg"><uri content-type="original_file" xlink:type="simple">https://binary.pensoft.net/fig/1361093</uri></graphic></fig></tp:treatment-sec><tp:treatment-sec sec-type="etymology" id="SECID0E3CBG"><title>Etymology.</title><p>The species was named for its narrowly rostrate valve apices.</p></tp:treatment-sec><tp:treatment-sec sec-type="PhycoBank registration" id="SECID0EBDBG"><title>PhycoBank registration.</title><p>
              <ext-link xmlns:xlink="http://www.w3.org/1999/xlink" xlink:href="http://phycobank.org/105529" ext-link-type="uri" xlink:type="simple">http://phycobank.org/105529</ext-link>
            </p></tp:treatment-sec><tp:treatment-sec sec-type="distribution" id="SECID0EMDBG"><title>Distribution and ecology.</title><p>This species has currently only been found at its type locality, where it was collected from floating debris in a pond (water temperature 18.0 °C, elevation 780 m). The species was observed only in sample (GZ201510051) at a low relative abundance (0.75%). In the type material, <italic><tp:taxon-name><tp:taxon-name-part taxon-name-part-type="genus" reg="Planothidium">P.</tp:taxon-name-part><tp:taxon-name-part taxon-name-part-type="species" reg="angustirostratum">angustirostratum</tp:taxon-name-part></tp:taxon-name></italic> was rare. The associated diatom flora included <italic><tp:taxon-name><tp:taxon-name-part taxon-name-part-type="genus" reg="Sellaphora">Sellaphora</tp:taxon-name-part></tp:taxon-name></italic> sp. (15.5%), <italic><tp:taxon-name><tp:taxon-name-part taxon-name-part-type="genus" reg="Planothidium">Planothidium</tp:taxon-name-part><tp:taxon-name-part taxon-name-part-type="species" reg="rostratum">rostratum</tp:taxon-name-part></tp:taxon-name></italic> (12.5%), <italic><tp:taxon-name><tp:taxon-name-part taxon-name-part-type="genus" reg="Planothidium">Planothidium</tp:taxon-name-part><tp:taxon-name-part taxon-name-part-type="species" reg="liboensis">liboensis</tp:taxon-name-part></tp:taxon-name></italic> (5.75%), <italic><tp:taxon-name><tp:taxon-name-part taxon-name-part-type="genus" reg="Fallacia">Fallacia</tp:taxon-name-part></tp:taxon-name></italic> sp. (5.0%), <italic><tp:taxon-name><tp:taxon-name-part taxon-name-part-type="genus" reg="Achnanthidium">Achnanthidium</tp:taxon-name-part><tp:taxon-name-part taxon-name-part-type="species" reg="minutissimum">minutissimum</tp:taxon-name-part></tp:taxon-name></italic> (5.0%), <italic><tp:taxon-name><tp:taxon-name-part taxon-name-part-type="genus" reg="Nitzschia">Nitzschia</tp:taxon-name-part><tp:taxon-name-part taxon-name-part-type="species" reg="palea">palea</tp:taxon-name-part></tp:taxon-name></italic> (5.0%), and other taxa with lower abundance (less than 5%) such as <italic><tp:taxon-name><tp:taxon-name-part taxon-name-part-type="genus" reg="Planothidium">Planothidium</tp:taxon-name-part><tp:taxon-name-part taxon-name-part-type="species" reg="ellipticum">ellipticum</tp:taxon-name-part></tp:taxon-name></italic>, <italic><tp:taxon-name><tp:taxon-name-part taxon-name-part-type="genus" reg="Sellaphora">Sellaphora</tp:taxon-name-part><tp:taxon-name-part taxon-name-part-type="species" reg="rotunda">rotunda</tp:taxon-name-part></tp:taxon-name></italic>, <italic><tp:taxon-name><tp:taxon-name-part taxon-name-part-type="genus" reg="Achnanthidium">Achnanthidium</tp:taxon-name-part></tp:taxon-name></italic> spp., <italic><tp:taxon-name><tp:taxon-name-part taxon-name-part-type="genus" reg="Punctastriata">Punctastriata</tp:taxon-name-part><tp:taxon-name-part taxon-name-part-type="species" reg="nyingchiensis">nyingchiensis</tp:taxon-name-part></tp:taxon-name></italic>, <italic><tp:taxon-name><tp:taxon-name-part taxon-name-part-type="genus" reg="Staurosira">Staurosira</tp:taxon-name-part><tp:taxon-name-part taxon-name-part-type="species" reg="construens">construens</tp:taxon-name-part></tp:taxon-name></italic>, <italic><tp:taxon-name><tp:taxon-name-part taxon-name-part-type="genus" reg="Cocconeis">Cocconeis</tp:taxon-name-part><tp:taxon-name-part taxon-name-part-type="species" reg="placentula">placentula</tp:taxon-name-part></tp:taxon-name></italic>, and <italic><tp:taxon-name><tp:taxon-name-part taxon-name-part-type="genus" reg="Platessa">Platessa</tp:taxon-name-part><tp:taxon-name-part taxon-name-part-type="species" reg="hustedtii">hustedtii</tp:taxon-name-part></tp:taxon-name></italic>. Additional ecological information is presented in Table <xref ref-type="table" rid="T1">1</xref>.</p></tp:treatment-sec><tp:treatment-sec sec-type="remarks" id="SECID0EEIBG"><title>Remarks.</title><p>Due to the broadly similar valve outline in <abbrev xmlns:xlink="http://www.w3.org/1999/xlink" xlink:title="light microscopy" id="ABBRID0EKIBG" xlink:type="simple">LM</abbrev> and the presence of a cavum, <italic><tp:taxon-name><tp:taxon-name-part taxon-name-part-type="genus" reg="Planothidium">Planothidium</tp:taxon-name-part><tp:taxon-name-part taxon-name-part-type="species" reg="angustirostratum">angustirostratum</tp:taxon-name-part></tp:taxon-name></italic> sp. nov. can be compared with <italic><tp:taxon-name><tp:taxon-name-part taxon-name-part-type="genus" reg="Planothidium">Planothidium</tp:taxon-name-part><tp:taxon-name-part taxon-name-part-type="species" reg="brasiliense">brasiliense</tp:taxon-name-part></tp:taxon-name></italic> Wetzel &amp; Blanco, <italic><tp:taxon-name><tp:taxon-name-part taxon-name-part-type="genus" reg="Planothidium">Planothidium</tp:taxon-name-part><tp:taxon-name-part taxon-name-part-type="species" reg="potapovae">potapovae</tp:taxon-name-part></tp:taxon-name></italic> Wetzel &amp; Ector and <italic><tp:taxon-name><tp:taxon-name-part taxon-name-part-type="genus" reg="Planothidium">Planothidium</tp:taxon-name-part><tp:taxon-name-part taxon-name-part-type="species" reg="rostratoholarcticum">rostratoholarcticum</tp:taxon-name-part></tp:taxon-name></italic> Lange-Bertalot &amp; Bąk (Table <xref ref-type="table" rid="T3">3</xref>). In addition to differences in striae density and valve length and width, <italic><tp:taxon-name><tp:taxon-name-part taxon-name-part-type="genus" reg="Planothidium">Planothidium</tp:taxon-name-part><tp:taxon-name-part taxon-name-part-type="species" reg="angustirostratum">angustirostratum</tp:taxon-name-part></tp:taxon-name></italic> sp. nov. also can be distinguished from these similar species by the following features: (1) with narrower rostrate to subcapitate apices and a narrower cavum aperture; (2) a smaller central area, ranging from rectangular to nearly circular; (3) its striae denser on the raphe valve, consist of 3–4 rows of circular areolae; (4) circular shallow depressions are present in the central area, axial area, and between the striae, unlike the slit-like depressions observed in <italic><tp:taxon-name><tp:taxon-name-part taxon-name-part-type="genus" reg="Planothidium">P.</tp:taxon-name-part><tp:taxon-name-part taxon-name-part-type="species" reg="potapovae">potapovae</tp:taxon-name-part></tp:taxon-name></italic> and <italic><tp:taxon-name><tp:taxon-name-part taxon-name-part-type="genus" reg="Planothidium">P.</tp:taxon-name-part><tp:taxon-name-part taxon-name-part-type="species" reg="rostratoholarcticum">rostratoholarcticum</tp:taxon-name-part></tp:taxon-name></italic>.</p><table-wrap id="T3" position="float" orientation="portrait"><label>Table 3.</label><caption><p>Comparison of morphological characteristics of <italic><tp:taxon-name><tp:taxon-name-part taxon-name-part-type="genus" reg="Planothidium">Planothidium</tp:taxon-name-part><tp:taxon-name-part taxon-name-part-type="species" reg="angustirostratum">angustirostratum</tp:taxon-name-part></tp:taxon-name></italic> sp. nov. and closely related taxa.</p></caption><table id="TID0ECZAI" rules="all"><tbody><tr><th rowspan="1" colspan="1"/><th rowspan="1" colspan="1"><italic><tp:taxon-name><tp:taxon-name-part taxon-name-part-type="genus" reg="Planothidium">Planothidium</tp:taxon-name-part><tp:taxon-name-part taxon-name-part-type="species" reg="angustirostratum">angustirostratum</tp:taxon-name-part></tp:taxon-name></italic> sp. nov.</th><th rowspan="1" colspan="1"><italic><tp:taxon-name><tp:taxon-name-part taxon-name-part-type="genus" reg="Planothidium">Planothidium</tp:taxon-name-part><tp:taxon-name-part taxon-name-part-type="species" reg="brasiliense">brasiliense</tp:taxon-name-part></tp:taxon-name></italic> Wetzel &amp; Blanco</th><th rowspan="1" colspan="1"><italic><tp:taxon-name><tp:taxon-name-part taxon-name-part-type="genus" reg="Planothidium">Planothidium</tp:taxon-name-part><tp:taxon-name-part taxon-name-part-type="species" reg="potapovae">potapovae</tp:taxon-name-part></tp:taxon-name></italic> Wetzel &amp; Ector</th><th rowspan="1" colspan="1"><italic><tp:taxon-name><tp:taxon-name-part taxon-name-part-type="genus" reg="Planothidium">Planothidium</tp:taxon-name-part><tp:taxon-name-part taxon-name-part-type="species" reg="rostratoholarcticum">rostratoholarcticum</tp:taxon-name-part></tp:taxon-name></italic> Lange-Bertalot &amp; Bak
            </th></tr><tr><td rowspan="1" colspan="1">Reference</td><td rowspan="1" colspan="1">This study</td><td rowspan="1" colspan="1">
                      <xref ref-type="bibr" rid="B41">Wetzel et al. 2019</xref>
                    </td><td rowspan="1" colspan="1">
                      <xref ref-type="bibr" rid="B41">Wetzel et al. 2019</xref>
                    </td><td rowspan="1" colspan="1"><xref ref-type="bibr" rid="B2">Bąk and Lange-Bertalot 2014</xref>; <xref ref-type="bibr" rid="B41">Wetzel et al. 2019</xref></td></tr><tr><td rowspan="1" colspan="1">Valve outline</td><td rowspan="1" colspan="1">Elliptic-lanceolate</td><td rowspan="1" colspan="1">Lanceolate, elliptic-lanceolate</td><td rowspan="1" colspan="1">Lanceolate to broadly elliptic–lanceolate</td><td rowspan="1" colspan="1">Elliptical</td></tr><tr><td rowspan="1" colspan="1">Apices</td><td rowspan="1" colspan="1">Narrowly rostrate to subcapitate</td><td rowspan="1" colspan="1">Rostrate</td><td rowspan="1" colspan="1">Strongly rostrate</td><td rowspan="1" colspan="1">Subrostrate</td></tr><tr><td rowspan="1" colspan="1">Length</td><td rowspan="1" colspan="1">17–21 µm</td><td rowspan="1" colspan="1">20–28 µm</td><td rowspan="1" colspan="1">11.5–14.5 µm</td><td rowspan="1" colspan="1">6.4–13.5 µm</td></tr><tr><td rowspan="1" colspan="1">Width</td><td rowspan="1" colspan="1">6.5–7.0 µm</td><td rowspan="1" colspan="1">7.0–8.0 µm</td><td rowspan="1" colspan="1">5.0–6.0 µm</td><td rowspan="1" colspan="1">3.8–6.4 µm</td></tr><tr><td rowspan="1" colspan="1">Central area (<abbrev xmlns:xlink="http://www.w3.org/1999/xlink" xlink:title="raphe valve" id="ABBRID0E5QBG" xlink:type="simple">RV</abbrev>)</td><td rowspan="1" colspan="1">Subcircular to rectangular</td><td rowspan="1" colspan="1">Rectangular</td><td rowspan="1" colspan="1">Wide rectangular</td><td rowspan="1" colspan="1">Irregular</td></tr><tr><td rowspan="1" colspan="1">Axial area (<abbrev xmlns:xlink="http://www.w3.org/1999/xlink" xlink:title="raphe valve" id="ABBRID0ETRBG" xlink:type="simple">RV</abbrev>)</td><td rowspan="1" colspan="1">Narrow linear</td><td rowspan="1" colspan="1">Narrow linear</td><td rowspan="1" colspan="1">Wide rectangular</td><td rowspan="1" colspan="1">Narrow, linear</td></tr><tr><td rowspan="1" colspan="1">Striae near to central area (<abbrev xmlns:xlink="http://www.w3.org/1999/xlink" xlink:title="raphe valve" id="ABBRID0EISBG" xlink:type="simple">RV</abbrev>)</td><td rowspan="1" colspan="1">3–4 shortened striae on each side</td><td rowspan="1" colspan="1">2–3 shortened striae on each side</td><td rowspan="1" colspan="1">1–3 shortened striae on each side</td><td rowspan="1" colspan="1">Usually 1 shortened striae on each side</td></tr><tr><td rowspan="1" colspan="1">Raphe</td><td rowspan="1" colspan="1">Straight</td><td rowspan="1" colspan="1">Straight</td><td rowspan="1" colspan="1">Straight</td><td rowspan="1" colspan="1">Straight</td></tr><tr><td rowspan="1" colspan="1">Striae (<abbrev xmlns:xlink="http://www.w3.org/1999/xlink" xlink:title="raphe valve" id="ABBRID0ENTBG" xlink:type="simple">RV</abbrev>)</td><td rowspan="1" colspan="1">13–14/10 µm</td><td rowspan="1" colspan="1">Nd</td><td rowspan="1" colspan="1">Nd</td><td rowspan="1" colspan="1">14–17/10 µm</td></tr><tr><td rowspan="1" colspan="1">Areolae composition of striae (<abbrev xmlns:xlink="http://www.w3.org/1999/xlink" xlink:title="raphe valve" id="ABBRID0ECUBG" xlink:type="simple">RV</abbrev>)</td><td rowspan="1" colspan="1">3–4 rows areolae</td><td rowspan="1" colspan="1">Nd</td><td rowspan="1" colspan="1">4 rows areolae</td><td rowspan="1" colspan="1">2–3 rows areolae</td></tr><tr><td rowspan="1" colspan="1">Axial area (<abbrev xmlns:xlink="http://www.w3.org/1999/xlink" xlink:title="rapheless valve" id="ABBRID0EXUBG" xlink:type="simple">SV</abbrev>)</td><td rowspan="1" colspan="1">Narrow linear</td><td rowspan="1" colspan="1">Narrow, linear, expanded in the central area</td><td rowspan="1" colspan="1">Linear–lanceolate,widening in the central area*</td><td rowspan="1" colspan="1">Narrow, straight, linear</td></tr><tr><td rowspan="1" colspan="1">Additional structure (<abbrev xmlns:xlink="http://www.w3.org/1999/xlink" xlink:title="rapheless valve" id="ABBRID0EMVBG" xlink:type="simple">SV</abbrev>)</td><td rowspan="1" colspan="1">Cavum</td><td rowspan="1" colspan="1">Cavum</td><td rowspan="1" colspan="1">Cavum</td><td rowspan="1" colspan="1">Cavum</td></tr><tr><td rowspan="1" colspan="1">Striae (<abbrev xmlns:xlink="http://www.w3.org/1999/xlink" xlink:title="rapheless valve" id="ABBRID0EBWBG" xlink:type="simple">SV</abbrev>)</td><td rowspan="1" colspan="1">13–14/10 µm</td><td rowspan="1" colspan="1">15–17/10 µm</td><td rowspan="1" colspan="1">12–13/10 µm</td><td rowspan="1" colspan="1">13–17/10 µm</td></tr><tr><td rowspan="1" colspan="1">Areolae composition of striae (<abbrev xmlns:xlink="http://www.w3.org/1999/xlink" xlink:title="rapheless valve" id="ABBRID0EWWBG" xlink:type="simple">SV</abbrev>)</td><td rowspan="1" colspan="1">3–4 rows areolae</td><td rowspan="1" colspan="1">Nd</td><td rowspan="1" colspan="1">3–4 rows areolae</td><td rowspan="1" colspan="1">2–3 rows areolae</td></tr></tbody></table><table-wrap-foot><fn><p>Note: “Nd” indicates no data available in the reference.</p></fn></table-wrap-foot></table-wrap></tp:treatment-sec><tp:treatment-sec><!--Section generated to contain objects referenced in tp:taxon-treatment.--><table-wrap id="T1" position="float" orientation="portrait"><label>Table 1.</label><caption><p>Locality data and habitat for samples studied.</p></caption><table id="TID0EZZBG" rules="all"><tbody><tr><th rowspan="1" colspan="1">No. of samples</th><th rowspan="1" colspan="1">Location</th><th rowspan="1" colspan="1">Coordinates</th><th rowspan="1" colspan="1">Habitat</th><th rowspan="1" colspan="1">Altitude (m)</th><th rowspan="1" colspan="1">Water Temp (°C)</th><th rowspan="1" colspan="1">pH</th><th rowspan="1" colspan="1">Cond. (μS/cm)</th><th rowspan="1" colspan="1">Collector</th><th rowspan="1" colspan="1">Collection Date</th></tr><tr><td rowspan="1" colspan="1">GZ201510041P</td><td rowspan="1" colspan="1">Xiaoqikong Scenic Area</td><td rowspan="1" colspan="1">
                <named-content xmlns:xlink="http://www.w3.org/1999/xlink" content-type="dwc:verbatimCoordinates" xlink:type="simple">
                  <named-content content-type="geo-json" specific-use="{&#34;type&#34;:&#34;Point&#34;,&#34;coordinates&#34;:[107.755278,25.261389]}" id="NCID0EJAAE" xlink:type="simple">25°15'41"N, 107°45'19"E</named-content>
                </named-content>
              </td><td rowspan="1" colspan="1">Attached to rocks in the pond</td><td rowspan="1" colspan="1">780</td><td rowspan="1" colspan="1">18.0</td><td rowspan="1" colspan="1">7.5</td><td rowspan="1" colspan="1">226</td><td rowspan="1" colspan="1">Kociolek &amp; Wang Q.X.</td><td rowspan="1" colspan="1">10.2.2015</td></tr><tr><td rowspan="1" colspan="1">GZ201510045</td><td rowspan="1" colspan="1">Xiaoqikong Scenic Area</td><td rowspan="1" colspan="1">
                <named-content xmlns:xlink="http://www.w3.org/1999/xlink" content-type="dwc:verbatimCoordinates" xlink:type="simple">
                  <named-content content-type="geo-json" specific-use="{&#34;type&#34;:&#34;Point&#34;,&#34;coordinates&#34;:[107.754444,25.260000]}" id="NCID0ERBAE" xlink:type="simple">25°15'36"N, 107°45'16"E</named-content>
                </named-content>
              </td><td rowspan="1" colspan="1">Attached to the stones in the rushing water</td><td rowspan="1" colspan="1">780</td><td rowspan="1" colspan="1">18.0</td><td rowspan="1" colspan="1">7.5</td><td rowspan="1" colspan="1">226</td><td rowspan="1" colspan="1">Wang Q.X. &amp; Kociolek J.P.</td><td rowspan="1" colspan="1">10.2.2015</td></tr><tr><td rowspan="1" colspan="1">GZ201510051</td><td rowspan="1" colspan="1">Xiaoqikong Scenic Area</td><td rowspan="1" colspan="1">
                <named-content xmlns:xlink="http://www.w3.org/1999/xlink" content-type="dwc:verbatimCoordinates" xlink:type="simple">
                  <named-content content-type="geo-json" specific-use="{&#34;type&#34;:&#34;Point&#34;,&#34;coordinates&#34;:[107.754444,25.260000]}" id="NCID0EZCAE" xlink:type="simple">25°15'36"N, 107°45'16"E</named-content>
                </named-content>
              </td><td rowspan="1" colspan="1">Attached to floating things in the pond</td><td rowspan="1" colspan="1">780</td><td rowspan="1" colspan="1">18.0</td><td rowspan="1" colspan="1">7.5</td><td rowspan="1" colspan="1">226</td><td rowspan="1" colspan="1">Wang Q.X. &amp; Kociolek J.P.</td><td rowspan="1" colspan="1">10.2.2015</td></tr><tr><td rowspan="1" colspan="1">GZ201510066</td><td rowspan="1" colspan="1">Xiaoqikong Scenic Area</td><td rowspan="1" colspan="1">
                <named-content xmlns:xlink="http://www.w3.org/1999/xlink" content-type="dwc:verbatimCoordinates" xlink:type="simple">
                  <named-content content-type="geo-json" specific-use="{&#34;type&#34;:&#34;Point&#34;,&#34;coordinates&#34;:[107.712778,25.250556]}" id="NCID0EBEAE" xlink:type="simple">25°15'02"N, 107°42'46"E</named-content>
                </named-content>
              </td><td rowspan="1" colspan="1">Attached to rocks beneath the waterfall</td><td rowspan="1" colspan="1">629</td><td rowspan="1" colspan="1">19.5</td><td rowspan="1" colspan="1">8.0</td><td rowspan="1" colspan="1">215</td><td rowspan="1" colspan="1">Wang Q.X. &amp; Kociolek J.P.</td><td rowspan="1" colspan="1">10.2.2015</td></tr><tr><td rowspan="1" colspan="1">GZ201510099</td><td rowspan="1" colspan="1">Maolan Nature Reserve</td><td rowspan="1" colspan="1">
                <named-content xmlns:xlink="http://www.w3.org/1999/xlink" content-type="dwc:verbatimCoordinates" xlink:type="simple">
                  <named-content content-type="geo-json" specific-use="{&#34;type&#34;:&#34;Point&#34;,&#34;coordinates&#34;:[108.071111,25.292222]}" id="NCID0EJFAE" xlink:type="simple">25°17'32"N, 108°04'16"E</named-content>
                </named-content>
              </td><td rowspan="1" colspan="1">Floating in the slow subsurface stream</td><td rowspan="1" colspan="1">650</td><td rowspan="1" colspan="1">18.0</td><td rowspan="1" colspan="1">7.9</td><td rowspan="1" colspan="1">203</td><td rowspan="1" colspan="1">Wang Q.X. &amp; Kociolek J.P.</td><td rowspan="1" colspan="1">10.4.2015</td></tr><tr><td rowspan="1" colspan="1">GZ201510100</td><td rowspan="1" colspan="1">Maolan Nature Reserve</td><td rowspan="1" colspan="1">
                <named-content xmlns:xlink="http://www.w3.org/1999/xlink" content-type="dwc:verbatimCoordinates" xlink:type="simple">
                  <named-content content-type="geo-json" specific-use="{&#34;type&#34;:&#34;Point&#34;,&#34;coordinates&#34;:[108.071111,25.292222]}" id="NCID0ERGAE" xlink:type="simple">25°17'32"N, 108°04'16"E</named-content>
                </named-content>
              </td><td rowspan="1" colspan="1">Floating in the slow subsurface stream</td><td rowspan="1" colspan="1">650</td><td rowspan="1" colspan="1">18.0</td><td rowspan="1" colspan="1">7.9</td><td rowspan="1" colspan="1">203</td><td rowspan="1" colspan="1">Wang Q.X. &amp; Kociolek J.P.</td><td rowspan="1" colspan="1">10.4.2015</td></tr><tr><td rowspan="1" colspan="1">GZ201510108</td><td rowspan="1" colspan="1">Maolan Nature Reserve</td><td rowspan="1" colspan="1">
                <named-content xmlns:xlink="http://www.w3.org/1999/xlink" content-type="dwc:verbatimCoordinates" xlink:type="simple">
                  <named-content content-type="geo-json" specific-use="{&#34;type&#34;:&#34;Point&#34;,&#34;coordinates&#34;:[108.078333,25.293056]}" id="NCID0EZHAE" xlink:type="simple">25°17'35"N, 108°04'42"E</named-content>
                </named-content>
              </td><td rowspan="1" colspan="1">Attached to rocks in a rapid river.</td><td rowspan="1" colspan="1">811</td><td rowspan="1" colspan="1">18.0</td><td rowspan="1" colspan="1">7.8</td><td rowspan="1" colspan="1">205</td><td rowspan="1" colspan="1">Wang Q.X. &amp; Kociolek J.P.</td><td rowspan="1" colspan="1">10.4.2015</td></tr></tbody></table></table-wrap></tp:treatment-sec><ref-list><ref id="B41"><mixed-citation xmlns:xlink="http://www.w3.org/1999/xlink" xlink:type="simple"><person-group><name name-style="western"><surname>Wetzel</surname><given-names>CE</given-names></name><name name-style="western"><surname>Van De Vijver</surname><given-names>B</given-names></name><name name-style="western"><surname>Blanco</surname><given-names>S</given-names></name><name name-style="western"><surname>Ector</surname><given-names>L</given-names></name></person-group> (<year>2019</year>) <article-title>On some common and new cavum-bearing <italic><tp:taxon-name><tp:taxon-name-part taxon-name-part-type="genus">Planothidium</tp:taxon-name-part></tp:taxon-name></italic> (<tp:taxon-name><tp:taxon-name-part taxon-name-part-type="phylum">Bacillariophyta</tp:taxon-name-part></tp:taxon-name>) species from freshwater.</article-title><source>Fottea</source><volume>19</volume>: <fpage>50</fpage>–<lpage>89</lpage>. <ext-link xlink:href="10.5507/fot.2018.016" ext-link-type="doi" xlink:type="simple">https://doi.org/10.5507/fot.2018.016</ext-link></mixed-citation></ref><ref id="B2"><mixed-citation xmlns:xlink="http://www.w3.org/1999/xlink" xlink:type="simple"><person-group><name name-style="western"><surname>Bąk</surname><given-names>M</given-names></name><name name-style="western"><surname>Lange-Bertalot</surname><given-names>H</given-names></name></person-group> (<year>2014</year>) <article-title>Four small-celled <italic><tp:taxon-name><tp:taxon-name-part taxon-name-part-type="genus">Planothidium</tp:taxon-name-part></tp:taxon-name></italic> Species from Central Europe proposed as new to science.</article-title><source>Oceanological and Hydrobiological Studies</source><volume>43</volume>: <fpage>346</fpage>–<lpage>359</lpage>. <ext-link xlink:href="10.2478/s13545-014-0152-9" ext-link-type="doi" xlink:type="simple">https://doi.org/10.2478/s13545-014-0152-9</ext-link></mixed-citation></ref></ref-list></tp:taxon-treatment>
