# Supplementary material for: ﻿Four new Planothidium species (Achnanthidiaceae, Bacillariophyceae) from the Karst region of Guizhou in China
Source: PhytoKeys. 2025 Jun 25;259:81–102. doi: 10.3897/phytokeys.259.150757 (PMC12238994; doi:10.3897/phytokeys.259.150757)
Supplement: XML Treatment for Planothidium maolanensis [file phytokeys.259.150757-treatment4.xml]

<!DOCTYPE tp:taxon-treatment
  PUBLIC "-//TaxonX//DTD Taxonomic Treatment Publishing DTD v0 20100105//EN" "tax-treatment-NSO.dtd">
<tp:taxon-treatment xmlns:tp="http://www.plazi.org/taxpub"><tp:treatment-meta><kwd-group><label>Taxon classification</label><kwd>
                <named-content content-type="kingdom">Plantae</named-content>
              </kwd><kwd>
                <named-content content-type="order">Achnanthales</named-content>
              </kwd><kwd>
                <named-content content-type="family">Achnanthidiaceae</named-content>
              </kwd></kwd-group><mixed-citation publication-type="journal"><person-group><name><surname>Li</surname><given-names>Yun</given-names></name><name><surname>Lu</surname><given-names>Lin-Xin</given-names></name><name><surname>Zhou</surname><given-names>Hui-Wen</given-names></name><name><surname>Yu</surname><given-names>Pan</given-names></name><name><surname>Kociolek</surname><given-names>John Patrick</given-names></name><name><surname>Pang</surname><given-names>Wan-Ting</given-names></name><name><surname>Wang</surname><given-names>Quan-Xi</given-names></name><name><surname>You</surname><given-names>Qing-Min</given-names></name></person-group><article-title>﻿Four new <italic><tp:taxon-name><tp:taxon-name-part taxon-name-part-type="genus" reg="Planothidium">Planothidium</tp:taxon-name-part></tp:taxon-name></italic> species (<tp:taxon-name><tp:taxon-name-part taxon-name-part-type="family">Achnanthidiaceae</tp:taxon-name-part></tp:taxon-name>, <tp:taxon-name><tp:taxon-name-part taxon-name-part-type="class">Bacillariophyceae</tp:taxon-name-part></tp:taxon-name>) from the Karst region of Guizhou in China</article-title><source>PhytoKeys</source><day>25</day><month>06</month><year>2025</year><volume>259</volume><fpage>81</fpage><lpage>102</lpage><pub-id pub-id-type="doi">10.3897/phytokeys.259.150757</pub-id></mixed-citation></tp:treatment-meta><tp:nomenclature><label>﻿</label><tp:taxon-name>
              <object-id xmlns:xlink="http://www.w3.org/1999/xlink" content-type="arpha" xlink:type="simple">C92B2E99-9C1F-5D70-A6AC-6EF828CC24C1</object-id>
              <tp:taxon-name-part taxon-name-part-type="genus" reg="Planothidium">Planothidium</tp:taxon-name-part>
              <tp:taxon-name-part taxon-name-part-type="species" reg="maolanensis">maolanensis</tp:taxon-name-part>
            </tp:taxon-name><tp:taxon-authority>Q-M. You, P. Yu &amp; J.P. Kociolek</tp:taxon-authority><tp:taxon-status xmlns:xlink="http://www.w3.org/1999/xlink" xlink:type="simple">sp. nov.</tp:taxon-status><xref ref-type="fig" rid="F7">Figs 7</xref><xref ref-type="fig" rid="F8">, 8</xref></tp:nomenclature><tp:treatment-sec sec-type="Holotype" id="SECID0EXYBG"><title>Holotype.</title><p>SHTU! Slide GZ201510099, holotype illustrated in Fig. <xref ref-type="fig" rid="F7">7D, L</xref>. Diatom samples are housed in the Lab of <tp:taxon-name><tp:taxon-name-part taxon-name-part-type="above-family">Algae</tp:taxon-name-part></tp:taxon-name> and Environment, College of Life Sciences, Shanghai Normal University, China.</p><fig id="F7" position="float" orientation="portrait"><object-id xmlns:xlink="http://www.w3.org/1999/xlink" content-type="doi" xlink:type="simple">10.3897/phytokeys.259.150757.figure7</object-id><object-id xmlns:xlink="http://www.w3.org/1999/xlink" content-type="arpha" xlink:type="simple">80271B8B-6010-571A-8E79-B42F6BF0B7C5</object-id><label>Figure 7.</label><caption><p><italic><tp:taxon-name><tp:taxon-name-part taxon-name-part-type="genus" reg="Planothidium">Planothidium</tp:taxon-name-part><tp:taxon-name-part taxon-name-part-type="species" reg="maolanensis">maolanensis</tp:taxon-name-part></tp:taxon-name></italic> sp. nov. <abbrev xmlns:xlink="http://www.w3.org/1999/xlink" xlink:title="light microscopy" id="ABBRID0EZZBG" xlink:type="simple">LM</abbrev>; <bold>A–H.</bold> Rapheless valves; <bold>I–P.</bold> Raphe valves. “=” indicates the different valves of the same frustule. <bold>Q.</bold><abbrev xmlns:xlink="http://www.w3.org/1999/xlink" xlink:title="scanning electron microscopy" id="ABBRID0ED1BG" xlink:type="simple">SEM</abbrev> external view of an entire rapheless valve, scale bar as shown. Scale bars: 10 µm (<bold>A–P</bold>).</p></caption><graphic xmlns:xlink="http://www.w3.org/1999/xlink" xlink:href="phytokeys-259-081_article-150757__-g007.jpg" position="float" orientation="portrait" xlink:type="simple" id="oo_1361094.jpg"><uri content-type="original_file" xlink:type="simple">https://binary.pensoft.net/fig/1361094</uri></graphic></fig></tp:treatment-sec><tp:treatment-sec sec-type="Isotype" id="SECID0EO1BG"><title>Isotype.</title><p>COLO! Material 11165, Slides are housed in the Kociolek Collection, University of Colorado, Museum of Natural History Diatom Herbarium, Boulder, U.S.A.</p></tp:treatment-sec><tp:treatment-sec sec-type="type locality" id="SECID0ET1BG"><title>Type locality.</title><p>China. Maolan Nature Reserve, Libo County, Guizhou Province, <named-content xmlns:xlink="http://www.w3.org/1999/xlink" content-type="dwc:verbatimCoordinates" xlink:type="simple"><named-content content-type="geo-json" specific-use="{&#34;type&#34;:&#34;Point&#34;,&#34;coordinates&#34;:[108.071111,25.292222]}" id="NCID0E31BG" xlink:type="simple">25°17'32"N, 108°04'16"E</named-content></named-content>, altitude: 650 m, collected by Kociolek J.P. &amp; Wang Q.X., on October 4, 2015.</p></tp:treatment-sec><tp:treatment-sec sec-type="description" id="SECID0EB2BG"><title>Description.</title><p>Light microscopy (<abbrev xmlns:xlink="http://www.w3.org/1999/xlink" xlink:title="light microscopy" id="ABBRID0EH2BG" xlink:type="simple">LM</abbrev>) (Fig. <xref ref-type="fig" rid="F7">7A–P</xref>). Valves elliptical, with rounded ends not extended. Valve dimensions (n = 50): Length 9.5–18.0 µm, width 5.5–7.5 µm. Rapheless Valve (Fig. <xref ref-type="fig" rid="F7">7A–H</xref>): Axial area linear-lanceolate, with central area slightly broadened. One side of the central area has two striae with widened spacing, opposite side striae slightly shortened. Striae weakly radiate along the valve outline, narrowing towards axial area, 10–12 in 10 µm (measured opposite hyaline area). Raphe Valve (Fig. <xref ref-type="fig" rid="F7">7I–P</xref>): Axial area linear-lanceolate, slightly widened in the central area. Central area subcircular, bordered by 2–3 slightly shortened striae on each side. One side of the central area has two striae with widened spacing. Striae radiate weakly, 10–12 in 10 µm. Raphe branches straight, occasionally slightly curved.</p><p>Scanning electron microscopy (<abbrev xmlns:xlink="http://www.w3.org/1999/xlink" xlink:title="scanning electron microscopy" id="ABBRID0EZ2BG" xlink:type="simple">SEM</abbrev>) (Figs <xref ref-type="fig" rid="F7">7Q</xref>, <xref ref-type="fig" rid="F8">8A–C</xref>). Rapheless Valve (Figs <xref ref-type="fig" rid="F7">7Q</xref>, <xref ref-type="fig" rid="F8">8A</xref>): Striae composed of 4–5 rows of circular areolae, markedly narrow near the axial area, reducing to 2–3 rows of areolae, striae almost extend onto the valve margin, and some areolae exist on the mantle. Irregular depressions present on the axial area, central area and even on the virgae. Internally, areolae covered. Virgae widen gradually from the ends towards the center, with striae sunken between virgae, a distinctly wider virgae present on one side of the central area (Fig. <xref ref-type="fig" rid="F8">8A</xref>, White arrow). Raphe Valve (Fig. <xref ref-type="fig" rid="F8">8B, C</xref>): Striae composed of 5–6 rows of small circular areolae, markedly narrowing near the central area, reducing to 2–3 rows of areolae. striae don’t extend onto the valve margin, and some areolae exist on the mantle (Fig. <xref ref-type="fig" rid="F8">8B</xref>, White arrows). Raphe branches straight, occasionally slightly curved. Externally, proximal raphe endings expand into pores, distal raphe ends are curved in the same direction, and extend onto the mantle. Internally, proximal raphe endings slightly deflected to the opposite side, and distal raphe endings terminate in a small helictoglossa. Internally, areolae covered individually by membranes, striae sunken between virgae.</p><fig id="F8" position="float" orientation="portrait"><object-id xmlns:xlink="http://www.w3.org/1999/xlink" content-type="doi" xlink:type="simple">10.3897/phytokeys.259.150757.figure8</object-id><object-id xmlns:xlink="http://www.w3.org/1999/xlink" content-type="arpha" xlink:type="simple">37E20A96-04CD-566F-97FD-3888CF4E7797</object-id><label>Figure 8.</label><caption><p><italic><tp:taxon-name><tp:taxon-name-part taxon-name-part-type="genus" reg="Planothidium">Planothidium</tp:taxon-name-part><tp:taxon-name-part taxon-name-part-type="species" reg="maolanensis">maolanensis</tp:taxon-name-part></tp:taxon-name></italic> sp. nov <abbrev xmlns:xlink="http://www.w3.org/1999/xlink" xlink:title="scanning electron microscopy" id="ABBRID0EM4BG" xlink:type="simple">SEM</abbrev>; <bold>A.</bold> Internal view of an entire rapheless valve. The white arrow points to a distinctly wider virgae; <bold>B.</bold> External view of an entire raphe valve. White arrows indicate the areolae on the mantle. <bold>C.</bold> Internal view of an entire raphe valve. Scale bar as shown.</p></caption><graphic xmlns:xlink="http://www.w3.org/1999/xlink" xlink:href="phytokeys-259-081_article-150757__-g008.jpg" position="float" orientation="portrait" xlink:type="simple" id="oo_1361095.jpg"><uri content-type="original_file" xlink:type="simple">https://binary.pensoft.net/fig/1361095</uri></graphic></fig></tp:treatment-sec><tp:treatment-sec sec-type="etymology" id="SECID0E24BG"><title>Etymology.</title><p>The species was named for the Maolan Nature Reserve, where the type specimen was collected.</p></tp:treatment-sec><tp:treatment-sec sec-type="PhycoBank registration" id="SECID0EA5BG"><title>PhycoBank registration.</title><p>
              <ext-link xmlns:xlink="http://www.w3.org/1999/xlink" xlink:href="http://phycobank.org/105530" ext-link-type="uri" xlink:type="simple">http://phycobank.org/105530</ext-link>
            </p></tp:treatment-sec><tp:treatment-sec sec-type="distribution" id="SECID0EL5BG"><title>Distribution and ecology.</title><p>This species has currently only been found at its type locality, where it was collected from rocks in a subsurface stream and in rapidly flowing river water (water temperature 18.0 °C, elevation 650–811 m). The species was observed in samples GZ201510099 (3.75%), GZ201510100 (0.25%), and GZ2015108 (0.75%). In the type material (GZ201510099), <italic><tp:taxon-name><tp:taxon-name-part taxon-name-part-type="genus" reg="Planothidium">P.</tp:taxon-name-part><tp:taxon-name-part taxon-name-part-type="species" reg="maolanensis">maolanensis</tp:taxon-name-part></tp:taxon-name></italic> was rare. The associated diatom flora included <italic><tp:taxon-name><tp:taxon-name-part taxon-name-part-type="genus" reg="Cocconeis">Cocconeis</tp:taxon-name-part><tp:taxon-name-part taxon-name-part-type="species" reg="placentula">placentula</tp:taxon-name-part></tp:taxon-name></italic> (23.0%), <italic><tp:taxon-name><tp:taxon-name-part taxon-name-part-type="genus" reg="Achnanthidium">Achnanthidium</tp:taxon-name-part><tp:taxon-name-part taxon-name-part-type="species" reg="delmontii">delmontii</tp:taxon-name-part></tp:taxon-name></italic> (7.5%), <italic><tp:taxon-name><tp:taxon-name-part taxon-name-part-type="genus" reg="Navicula">Navicula</tp:taxon-name-part><tp:taxon-name-part taxon-name-part-type="species" reg="lundii">lundii</tp:taxon-name-part></tp:taxon-name></italic> (7.5%), <italic><tp:taxon-name><tp:taxon-name-part taxon-name-part-type="genus" reg="Navicula">Navicula</tp:taxon-name-part><tp:taxon-name-part taxon-name-part-type="species" reg="antonii">antonii</tp:taxon-name-part></tp:taxon-name></italic> Lange-Bertalot, <italic><tp:taxon-name><tp:taxon-name-part taxon-name-part-type="genus" reg="Navicula">Navicula</tp:taxon-name-part></tp:taxon-name></italic> sp. (6.0%), <italic><tp:taxon-name><tp:taxon-name-part taxon-name-part-type="genus" reg="Achnanthidium">Achnanthidium</tp:taxon-name-part><tp:taxon-name-part taxon-name-part-type="species" reg="minutissimum">minutissimum</tp:taxon-name-part></tp:taxon-name></italic> (5.5%), and other taxa with lower abundance (less than 5%) such as <italic><tp:taxon-name><tp:taxon-name-part taxon-name-part-type="genus" reg="Platessa">Platessa</tp:taxon-name-part><tp:taxon-name-part taxon-name-part-type="species" reg="hustedtii">hustedtii</tp:taxon-name-part></tp:taxon-name></italic>, <italic><tp:taxon-name><tp:taxon-name-part taxon-name-part-type="genus" reg="Achnanthidium">Achnanthidium</tp:taxon-name-part></tp:taxon-name></italic> spp., <italic><tp:taxon-name><tp:taxon-name-part taxon-name-part-type="genus" reg="Encyonema">Encyonema</tp:taxon-name-part><tp:taxon-name-part taxon-name-part-type="species" reg="hophense">hophense</tp:taxon-name-part></tp:taxon-name></italic> Krammer, and <italic><tp:taxon-name><tp:taxon-name-part taxon-name-part-type="genus" reg="Achnanthes">Achnanthes</tp:taxon-name-part><tp:taxon-name-part taxon-name-part-type="species" reg="prominula">prominula</tp:taxon-name-part></tp:taxon-name></italic> Levkov &amp; Tofilovska. Additional ecological information is presented in Table <xref ref-type="table" rid="T1">1</xref>.</p></tp:treatment-sec><tp:treatment-sec sec-type="remarks" id="SECID0EHCAI"><title>Remarks.</title><p>Due to the broadly similar valve outline in <abbrev xmlns:xlink="http://www.w3.org/1999/xlink" xlink:title="light microscopy" id="ABBRID0ENCAI" xlink:type="simple">LM</abbrev> and the absence of cavum, <italic><tp:taxon-name><tp:taxon-name-part taxon-name-part-type="genus" reg="Planothidium">Planothidium</tp:taxon-name-part><tp:taxon-name-part taxon-name-part-type="species" reg="maolanensis">maolanensis</tp:taxon-name-part></tp:taxon-name></italic> sp. nov. can be compared with <italic><tp:taxon-name><tp:taxon-name-part taxon-name-part-type="genus" reg="Planothidium">P.</tp:taxon-name-part><tp:taxon-name-part taxon-name-part-type="species" reg="hauckianum">hauckianum</tp:taxon-name-part></tp:taxon-name></italic> (Grunow) Bukhtiyarova, <italic><tp:taxon-name><tp:taxon-name-part taxon-name-part-type="genus" reg="Planothidium">P.</tp:taxon-name-part><tp:taxon-name-part taxon-name-part-type="species" reg="kaetherobertianum">kaetherobertianum</tp:taxon-name-part></tp:taxon-name></italic> Van de Vijber &amp; Bosak, and <italic><tp:taxon-name><tp:taxon-name-part taxon-name-part-type="genus" reg="Planothidium">P.</tp:taxon-name-part><tp:taxon-name-part taxon-name-part-type="species" reg="iberense">iberense</tp:taxon-name-part></tp:taxon-name></italic> Rovira &amp; Witkowski (Table <xref ref-type="table" rid="T4">4</xref>). <italic><tp:taxon-name><tp:taxon-name-part taxon-name-part-type="genus" reg="Planothidium">P.</tp:taxon-name-part><tp:taxon-name-part taxon-name-part-type="species" reg="maolanensis">maolanensis</tp:taxon-name-part></tp:taxon-name></italic> can be easily distinguished from <italic><tp:taxon-name><tp:taxon-name-part taxon-name-part-type="genus" reg="Planothidium">P.</tp:taxon-name-part><tp:taxon-name-part taxon-name-part-type="species" reg="kaetherobertianum">kaetherobertianum</tp:taxon-name-part></tp:taxon-name></italic> and <italic><tp:taxon-name><tp:taxon-name-part taxon-name-part-type="genus" reg="Planothidium">P.</tp:taxon-name-part><tp:taxon-name-part taxon-name-part-type="species" reg="iberense">iberense</tp:taxon-name-part></tp:taxon-name></italic> by valve outline and striae density, while it shows greater overall similarity to <italic><tp:taxon-name><tp:taxon-name-part taxon-name-part-type="genus" reg="Planothidium">P.</tp:taxon-name-part><tp:taxon-name-part taxon-name-part-type="species" reg="hauckianum">hauckianum</tp:taxon-name-part></tp:taxon-name></italic>. However, <italic><tp:taxon-name><tp:taxon-name-part taxon-name-part-type="genus" reg="Planothidium">P.</tp:taxon-name-part><tp:taxon-name-part taxon-name-part-type="species" reg="maolanensis">maolanensis</tp:taxon-name-part></tp:taxon-name></italic> can still be differentiated by the following features: (1) In <italic><tp:taxon-name><tp:taxon-name-part taxon-name-part-type="genus" reg="Planothidium">P.</tp:taxon-name-part><tp:taxon-name-part taxon-name-part-type="species" reg="maolanensis">maolanensis</tp:taxon-name-part></tp:taxon-name></italic>, only two striae on one side of the central area show slightly increased spacing, while the remaining striae are evenly arranged. In contrast, <italic><tp:taxon-name><tp:taxon-name-part taxon-name-part-type="genus" reg="Planothidium">P.</tp:taxon-name-part><tp:taxon-name-part taxon-name-part-type="species" reg="hauckianum">hauckianum</tp:taxon-name-part></tp:taxon-name></italic> has more striae with increased spacing on both sides of the central area. (2) The striae of <italic><tp:taxon-name><tp:taxon-name-part taxon-name-part-type="genus" reg="Planothidium">P.</tp:taxon-name-part><tp:taxon-name-part taxon-name-part-type="species" reg="maolanensis">maolanensis</tp:taxon-name-part></tp:taxon-name></italic> consist of 4–5 rows of circular areolae on rapheless valve and 5–6 rows on raphe valve. In <italic><tp:taxon-name><tp:taxon-name-part taxon-name-part-type="genus" reg="Planothidium">P.</tp:taxon-name-part><tp:taxon-name-part taxon-name-part-type="species" reg="hauckianum">hauckianum</tp:taxon-name-part></tp:taxon-name></italic>, the striae consist of 3–4 rows of circular areolae on the rapheless valve and 2–4 rows on the raphe valve. (3) Although the striae in <italic><tp:taxon-name><tp:taxon-name-part taxon-name-part-type="genus" reg="Planothidium">P.</tp:taxon-name-part><tp:taxon-name-part taxon-name-part-type="species" reg="maolanensis">maolanensis</tp:taxon-name-part></tp:taxon-name></italic> and <italic><tp:taxon-name><tp:taxon-name-part taxon-name-part-type="genus" reg="Planothidium">P.</tp:taxon-name-part><tp:taxon-name-part taxon-name-part-type="species" reg="hauckianum">hauckianum</tp:taxon-name-part></tp:taxon-name></italic> both generally narrow toward the axial area, the narrowing in <italic><tp:taxon-name><tp:taxon-name-part taxon-name-part-type="genus" reg="Planothidium">P.</tp:taxon-name-part><tp:taxon-name-part taxon-name-part-type="species" reg="maolanensis">maolanensis</tp:taxon-name-part></tp:taxon-name></italic> is not gradual or consistent. Sometimes, the middle of striae contracts, making it narrower than the ends near the axial area. (4) <italic><tp:taxon-name><tp:taxon-name-part taxon-name-part-type="genus" reg="Planothidium">P.</tp:taxon-name-part><tp:taxon-name-part taxon-name-part-type="species" reg="maolanensis">maolanensis</tp:taxon-name-part></tp:taxon-name></italic> has irregularly shaped shallow depressions in axial area and between the striae, while <italic><tp:taxon-name><tp:taxon-name-part taxon-name-part-type="genus" reg="Planothidium">P.</tp:taxon-name-part><tp:taxon-name-part taxon-name-part-type="species" reg="hauckianum">hauckianum</tp:taxon-name-part></tp:taxon-name></italic> exhibits slit-like depressions.</p><table-wrap id="T4" position="float" orientation="portrait"><label>Table 4.</label><caption><p>Comparison of morphological characteristics of <italic><tp:taxon-name><tp:taxon-name-part taxon-name-part-type="genus" reg="Planothidium">Planothidium</tp:taxon-name-part><tp:taxon-name-part taxon-name-part-type="species" reg="maolanensis">maolanensis</tp:taxon-name-part></tp:taxon-name></italic> sp. nov. and closely related taxa.</p></caption><table id="TID0E5HBI" rules="all"><tbody><tr><th rowspan="1" colspan="1"/><th rowspan="1" colspan="1"><italic><tp:taxon-name><tp:taxon-name-part taxon-name-part-type="genus" reg="Planothidium">Planothidium</tp:taxon-name-part><tp:taxon-name-part taxon-name-part-type="species" reg="maolanensis">maolanensis</tp:taxon-name-part></tp:taxon-name></italic> sp. nov.</th><th rowspan="1" colspan="1"><italic><tp:taxon-name><tp:taxon-name-part taxon-name-part-type="genus" reg="Planothidium">Planothidium</tp:taxon-name-part><tp:taxon-name-part taxon-name-part-type="species" reg="hauckianum">hauckianum</tp:taxon-name-part></tp:taxon-name></italic> (Grunow) Bukhtiyarova</th><th rowspan="1" colspan="1"><italic><tp:taxon-name><tp:taxon-name-part taxon-name-part-type="genus" reg="Planothidium">Planothidium</tp:taxon-name-part><tp:taxon-name-part taxon-name-part-type="species" reg="kaetherobertianum">kaetherobertianum</tp:taxon-name-part></tp:taxon-name></italic> Van de Vijber &amp; Bosak</th><th rowspan="1" colspan="1"><italic><tp:taxon-name><tp:taxon-name-part taxon-name-part-type="genus" reg="Planothidium">Planothidium</tp:taxon-name-part><tp:taxon-name-part taxon-name-part-type="species" reg="iberense">iberense</tp:taxon-name-part></tp:taxon-name></italic> Rovira &amp; Witkowski</th></tr><tr><td rowspan="1" colspan="1">Reference</td><td rowspan="1" colspan="1">This study</td><td rowspan="1" colspan="1">
                      <xref ref-type="bibr" rid="B13">Kulaš et al. 2020</xref>
                    </td><td rowspan="1" colspan="1">
                      <xref ref-type="bibr" rid="B34">Van De Vijver and Bosak 2019</xref>
                    </td><td rowspan="1" colspan="1">
                      <xref ref-type="bibr" rid="B29">Rovira et al. 2011</xref>
                    </td></tr><tr><td rowspan="1" colspan="1">Valve outline</td><td rowspan="1" colspan="1">Elliptical</td><td rowspan="1" colspan="1">Linear-lanceolate or elliptic-lanceolate</td><td rowspan="1" colspan="1">lanceolate to elliptic-lanceolate in smaller valves with cuneately rounded</td><td rowspan="1" colspan="1">Elliptical-lanceolate</td></tr><tr><td rowspan="1" colspan="1">Apices</td><td rowspan="1" colspan="1">Rounded ends not extended</td><td rowspan="1" colspan="1">Very weakly protracted, slightly rostrate to broadly rounded in smaller valves</td><td rowspan="1" colspan="1">Only very weakly protracted apices</td><td rowspan="1" colspan="1">Moderately produced, obtusely rounded</td></tr><tr><td rowspan="1" colspan="1">Length</td><td rowspan="1" colspan="1">9.5–18.0 µm</td><td rowspan="1" colspan="1">7–30 µm</td><td rowspan="1" colspan="1">7–13 µm</td><td rowspan="1" colspan="1">17–26 µm</td></tr><tr><td rowspan="1" colspan="1">Width</td><td rowspan="1" colspan="1">5.5–7.5 µm</td><td rowspan="1" colspan="1">4.5–7.0 µm</td><td rowspan="1" colspan="1">4.0–4.5 µm</td><td rowspan="1" colspan="1">6.5–9.5 µm</td></tr><tr><td rowspan="1" colspan="1">Central area (<abbrev xmlns:xlink="http://www.w3.org/1999/xlink" xlink:title="raphe valve" id="ABBRID0EXOAI" xlink:type="simple">RV</abbrev>)</td><td rowspan="1" colspan="1">Subcircular</td><td rowspan="1" colspan="1">Asymmetrical</td><td rowspan="1" colspan="1">Rounded to rectangular</td><td rowspan="1" colspan="1">Circular</td></tr><tr><td rowspan="1" colspan="1">Axial area (<abbrev xmlns:xlink="http://www.w3.org/1999/xlink" xlink:title="raphe valve" id="ABBRID0EMPAI" xlink:type="simple">RV</abbrev>)</td><td rowspan="1" colspan="1">Narrow linear</td><td rowspan="1" colspan="1">Narrow, linear</td><td rowspan="1" colspan="1">Very narrow, linear</td><td rowspan="1" colspan="1">Narrow, linear</td></tr><tr><td rowspan="1" colspan="1">Raphe</td><td rowspan="1" colspan="1">Straight to slightly curved</td><td rowspan="1" colspan="1">Straight to weakly curved</td><td rowspan="1" colspan="1">Straight</td><td rowspan="1" colspan="1">Straight</td></tr><tr><td rowspan="1" colspan="1">Striae (<abbrev xmlns:xlink="http://www.w3.org/1999/xlink" xlink:title="raphe valve" id="ABBRID0ERQAI" xlink:type="simple">RV</abbrev>)</td><td rowspan="1" colspan="1">10–12/10 µm</td><td rowspan="1" colspan="1">8–10/10 µm</td><td rowspan="1" colspan="1">16–17/10 µm</td><td rowspan="1" colspan="1">12–15/10 µm</td></tr><tr><td rowspan="1" colspan="1">Areolae composition of striae (<abbrev xmlns:xlink="http://www.w3.org/1999/xlink" xlink:title="raphe valve" id="ABBRID0EGRAI" xlink:type="simple">RV</abbrev>)</td><td rowspan="1" colspan="1">5–6 rows areolae</td><td rowspan="1" colspan="1">2–4 rows areolae</td><td rowspan="1" colspan="1">2–3 rows areolae</td><td rowspan="1" colspan="1">4 rows areolae</td></tr><tr><td rowspan="1" colspan="1">Axial area (<abbrev xmlns:xlink="http://www.w3.org/1999/xlink" xlink:title="rapheless valve" id="ABBRID0E2RAI" xlink:type="simple">SV</abbrev>)</td><td rowspan="1" colspan="1">Narrow linear</td><td rowspan="1" colspan="1">Narrow linear</td><td rowspan="1" colspan="1">Linear to narrowly lanceolate</td><td rowspan="1" colspan="1">Narrow, linear</td></tr><tr><td rowspan="1" colspan="1">Additional structure (<abbrev xmlns:xlink="http://www.w3.org/1999/xlink" xlink:title="rapheless valve" id="ABBRID0EQSAI" xlink:type="simple">SV</abbrev>)</td><td rowspan="1" colspan="1">Absent</td><td rowspan="1" colspan="1">Absent</td><td rowspan="1" colspan="1">Absent</td><td rowspan="1" colspan="1">Absent</td></tr><tr><td rowspan="1" colspan="1">Striae (<abbrev xmlns:xlink="http://www.w3.org/1999/xlink" xlink:title="rapheless valve" id="ABBRID0EFTAI" xlink:type="simple">SV</abbrev>)</td><td rowspan="1" colspan="1">10–12/10 µm</td><td rowspan="1" colspan="1">7–11/10 µm</td><td rowspan="1" colspan="1">15–16/10 µm</td><td rowspan="1" colspan="1">14–16/10 µm</td></tr><tr><td rowspan="1" colspan="1">Areolae composition of striae (<abbrev xmlns:xlink="http://www.w3.org/1999/xlink" xlink:title="rapheless valve" id="ABBRID0E1TAI" xlink:type="simple">SV</abbrev>)</td><td rowspan="1" colspan="1">4–5 rows areolae</td><td rowspan="1" colspan="1">3–4 rows areolae</td><td rowspan="1" colspan="1">2 rows areolae</td><td rowspan="1" colspan="1">3–4 rows areolae</td></tr></tbody></table></table-wrap></tp:treatment-sec><tp:treatment-sec><!--Section generated to contain objects referenced in tp:taxon-treatment.--><table-wrap id="T1" position="float" orientation="portrait"><label>Table 1.</label><caption><p>Locality data and habitat for samples studied.</p></caption><table id="TID0EZZBG" rules="all"><tbody><tr><th rowspan="1" colspan="1">No. of samples</th><th rowspan="1" colspan="1">Location</th><th rowspan="1" colspan="1">Coordinates</th><th rowspan="1" colspan="1">Habitat</th><th rowspan="1" colspan="1">Altitude (m)</th><th rowspan="1" colspan="1">Water Temp (°C)</th><th rowspan="1" colspan="1">pH</th><th rowspan="1" colspan="1">Cond. (μS/cm)</th><th rowspan="1" colspan="1">Collector</th><th rowspan="1" colspan="1">Collection Date</th></tr><tr><td rowspan="1" colspan="1">GZ201510041P</td><td rowspan="1" colspan="1">Xiaoqikong Scenic Area</td><td rowspan="1" colspan="1">
                <named-content xmlns:xlink="http://www.w3.org/1999/xlink" content-type="dwc:verbatimCoordinates" xlink:type="simple">
                  <named-content content-type="geo-json" specific-use="{&#34;type&#34;:&#34;Point&#34;,&#34;coordinates&#34;:[107.755278,25.261389]}" id="NCID0EJAAE" xlink:type="simple">25°15'41"N, 107°45'19"E</named-content>
                </named-content>
              </td><td rowspan="1" colspan="1">Attached to rocks in the pond</td><td rowspan="1" colspan="1">780</td><td rowspan="1" colspan="1">18.0</td><td rowspan="1" colspan="1">7.5</td><td rowspan="1" colspan="1">226</td><td rowspan="1" colspan="1">Kociolek &amp; Wang Q.X.</td><td rowspan="1" colspan="1">10.2.2015</td></tr><tr><td rowspan="1" colspan="1">GZ201510045</td><td rowspan="1" colspan="1">Xiaoqikong Scenic Area</td><td rowspan="1" colspan="1">
                <named-content xmlns:xlink="http://www.w3.org/1999/xlink" content-type="dwc:verbatimCoordinates" xlink:type="simple">
                  <named-content content-type="geo-json" specific-use="{&#34;type&#34;:&#34;Point&#34;,&#34;coordinates&#34;:[107.754444,25.260000]}" id="NCID0ERBAE" xlink:type="simple">25°15'36"N, 107°45'16"E</named-content>
                </named-content>
              </td><td rowspan="1" colspan="1">Attached to the stones in the rushing water</td><td rowspan="1" colspan="1">780</td><td rowspan="1" colspan="1">18.0</td><td rowspan="1" colspan="1">7.5</td><td rowspan="1" colspan="1">226</td><td rowspan="1" colspan="1">Wang Q.X. &amp; Kociolek J.P.</td><td rowspan="1" colspan="1">10.2.2015</td></tr><tr><td rowspan="1" colspan="1">GZ201510051</td><td rowspan="1" colspan="1">Xiaoqikong Scenic Area</td><td rowspan="1" colspan="1">
                <named-content xmlns:xlink="http://www.w3.org/1999/xlink" content-type="dwc:verbatimCoordinates" xlink:type="simple">
                  <named-content content-type="geo-json" specific-use="{&#34;type&#34;:&#34;Point&#34;,&#34;coordinates&#34;:[107.754444,25.260000]}" id="NCID0EZCAE" xlink:type="simple">25°15'36"N, 107°45'16"E</named-content>
                </named-content>
              </td><td rowspan="1" colspan="1">Attached to floating things in the pond</td><td rowspan="1" colspan="1">780</td><td rowspan="1" colspan="1">18.0</td><td rowspan="1" colspan="1">7.5</td><td rowspan="1" colspan="1">226</td><td rowspan="1" colspan="1">Wang Q.X. &amp; Kociolek J.P.</td><td rowspan="1" colspan="1">10.2.2015</td></tr><tr><td rowspan="1" colspan="1">GZ201510066</td><td rowspan="1" colspan="1">Xiaoqikong Scenic Area</td><td rowspan="1" colspan="1">
                <named-content xmlns:xlink="http://www.w3.org/1999/xlink" content-type="dwc:verbatimCoordinates" xlink:type="simple">
                  <named-content content-type="geo-json" specific-use="{&#34;type&#34;:&#34;Point&#34;,&#34;coordinates&#34;:[107.712778,25.250556]}" id="NCID0EBEAE" xlink:type="simple">25°15'02"N, 107°42'46"E</named-content>
                </named-content>
              </td><td rowspan="1" colspan="1">Attached to rocks beneath the waterfall</td><td rowspan="1" colspan="1">629</td><td rowspan="1" colspan="1">19.5</td><td rowspan="1" colspan="1">8.0</td><td rowspan="1" colspan="1">215</td><td rowspan="1" colspan="1">Wang Q.X. &amp; Kociolek J.P.</td><td rowspan="1" colspan="1">10.2.2015</td></tr><tr><td rowspan="1" colspan="1">GZ201510099</td><td rowspan="1" colspan="1">Maolan Nature Reserve</td><td rowspan="1" colspan="1">
                <named-content xmlns:xlink="http://www.w3.org/1999/xlink" content-type="dwc:verbatimCoordinates" xlink:type="simple">
                  <named-content content-type="geo-json" specific-use="{&#34;type&#34;:&#34;Point&#34;,&#34;coordinates&#34;:[108.071111,25.292222]}" id="NCID0EJFAE" xlink:type="simple">25°17'32"N, 108°04'16"E</named-content>
                </named-content>
              </td><td rowspan="1" colspan="1">Floating in the slow subsurface stream</td><td rowspan="1" colspan="1">650</td><td rowspan="1" colspan="1">18.0</td><td rowspan="1" colspan="1">7.9</td><td rowspan="1" colspan="1">203</td><td rowspan="1" colspan="1">Wang Q.X. &amp; Kociolek J.P.</td><td rowspan="1" colspan="1">10.4.2015</td></tr><tr><td rowspan="1" colspan="1">GZ201510100</td><td rowspan="1" colspan="1">Maolan Nature Reserve</td><td rowspan="1" colspan="1">
                <named-content xmlns:xlink="http://www.w3.org/1999/xlink" content-type="dwc:verbatimCoordinates" xlink:type="simple">
                  <named-content content-type="geo-json" specific-use="{&#34;type&#34;:&#34;Point&#34;,&#34;coordinates&#34;:[108.071111,25.292222]}" id="NCID0ERGAE" xlink:type="simple">25°17'32"N, 108°04'16"E</named-content>
                </named-content>
              </td><td rowspan="1" colspan="1">Floating in the slow subsurface stream</td><td rowspan="1" colspan="1">650</td><td rowspan="1" colspan="1">18.0</td><td rowspan="1" colspan="1">7.9</td><td rowspan="1" colspan="1">203</td><td rowspan="1" colspan="1">Wang Q.X. &amp; Kociolek J.P.</td><td rowspan="1" colspan="1">10.4.2015</td></tr><tr><td rowspan="1" colspan="1">GZ201510108</td><td rowspan="1" colspan="1">Maolan Nature Reserve</td><td rowspan="1" colspan="1">
                <named-content xmlns:xlink="http://www.w3.org/1999/xlink" content-type="dwc:verbatimCoordinates" xlink:type="simple">
                  <named-content content-type="geo-json" specific-use="{&#34;type&#34;:&#34;Point&#34;,&#34;coordinates&#34;:[108.078333,25.293056]}" id="NCID0EZHAE" xlink:type="simple">25°17'35"N, 108°04'42"E</named-content>
                </named-content>
              </td><td rowspan="1" colspan="1">Attached to rocks in a rapid river.</td><td rowspan="1" colspan="1">811</td><td rowspan="1" colspan="1">18.0</td><td rowspan="1" colspan="1">7.8</td><td rowspan="1" colspan="1">205</td><td rowspan="1" colspan="1">Wang Q.X. &amp; Kociolek J.P.</td><td rowspan="1" colspan="1">10.4.2015</td></tr></tbody></table></table-wrap></tp:treatment-sec><ref-list><ref id="B13"><mixed-citation xmlns:xlink="http://www.w3.org/1999/xlink" xlink:type="simple"><person-group><name name-style="western"><surname>Kulaš</surname><given-names>A</given-names></name><name name-style="western"><surname>Gligora Udovič</surname><given-names>M</given-names></name><name name-style="western"><surname>Ector</surname><given-names>L</given-names></name><name name-style="western"><surname>Van De Vijver</surname><given-names>B</given-names></name></person-group> (<year>2020</year>) <article-title>Analysis of the type material of <italic><tp:taxon-name><tp:taxon-name-part taxon-name-part-type="genus">Achnanthes</tp:taxon-name-part><tp:taxon-name-part taxon-name-part-type="species">hauckiana</tp:taxon-name-part></tp:taxon-name></italic> Grunow (<tp:taxon-name><tp:taxon-name-part taxon-name-part-type="family">Achnanthaceae</tp:taxon-name-part></tp:taxon-name>, <tp:taxon-name><tp:taxon-name-part taxon-name-part-type="class">Bacillariophyceae</tp:taxon-name-part></tp:taxon-name>).</article-title><source>Botany Letters</source><volume>167</volume>: <fpage>439</fpage>–<lpage>452</lpage>. <ext-link xlink:href="10.1080/23818107.2020.1808527" ext-link-type="doi" xlink:type="simple">https://doi.org/10.1080/23818107.2020.1808527</ext-link></mixed-citation></ref><ref id="B34"><mixed-citation xmlns:xlink="http://www.w3.org/1999/xlink" xlink:type="simple"><person-group><name name-style="western"><surname>Van De Vijver</surname><given-names>B</given-names></name><name name-style="western"><surname>Bosak</surname><given-names>S</given-names></name></person-group> (<year>2019</year>) <article-title><italic><tp:taxon-name><tp:taxon-name-part taxon-name-part-type="genus">Planothidium</tp:taxon-name-part><tp:taxon-name-part taxon-name-part-type="species">kaetherobertianum</tp:taxon-name-part></tp:taxon-name></italic>, a new marine diatom (<tp:taxon-name><tp:taxon-name-part taxon-name-part-type="phylum">Bacillariophyta</tp:taxon-name-part></tp:taxon-name>) species from the Adriatic Sea.</article-title><source>Phytotaxa</source><volume>425</volume>: <fpage>105</fpage>–<lpage>112</lpage>. <ext-link xlink:href="10.11646/phytotaxa.425.2.5" ext-link-type="doi" xlink:type="simple">https://doi.org/10.11646/phytotaxa.425.2.5</ext-link></mixed-citation></ref><ref id="B29"><mixed-citation xmlns:xlink="http://www.w3.org/1999/xlink" xlink:type="simple"><person-group><name name-style="western"><surname>Rovira</surname><given-names>L</given-names></name><name name-style="western"><surname>Witkowski</surname><given-names>A</given-names></name><name name-style="western"><surname>Trobajo</surname><given-names>R</given-names></name><name name-style="western"><surname>Ruppel</surname><given-names>M</given-names></name><name name-style="western"><surname>Ibáñez</surname><given-names>C</given-names></name></person-group> (<year>2011</year>) <article-title><italic><tp:taxon-name><tp:taxon-name-part taxon-name-part-type="genus">Planothidium</tp:taxon-name-part><tp:taxon-name-part taxon-name-part-type="species">iberense</tp:taxon-name-part></tp:taxon-name></italic> sp. nov., a new brackish diatom of the Ebro Estuary, northeast Spain.</article-title><source>Diatom Research</source><volume>26</volume>: <fpage>99</fpage>–<lpage>107</lpage>. <ext-link xlink:href="10.1080/0269249X.2011.587645" ext-link-type="doi" xlink:type="simple">https://doi.org/10.1080/0269249X.2011.587645</ext-link></mixed-citation></ref></ref-list></tp:taxon-treatment>
